# Supplementary material for: The Abundance and Diversity of Fungi in a Hypersaline Microbial Mat from Guerrero Negro, Baja California, México
Source: J Fungi (Basel). 2021 Mar 12;7(3):210. doi: 10.3390/jof7030210 (PMC7999539; doi:10.3390/jof7030210)
Supplement: Supplementary file 1 [file jof-07-00210-s001.zip]

Archive with 1 entries (1 files):
- jof-1137293-SI.tsv
