# Supplementary material for: The Abundance and Diversity of Fungi in a Hypersaline Microbial Mat from Guerrero Negro, Baja California, México
Source: J Fungi (Basel). 2021 Mar 12;7(3):210. doi: 10.3390/jof7030210 (PMC7999539; doi:10.3390/jof7030210)
Supplement: Supplementary file 1 [file jof-07-00210-s001.zip › jof-1137293-SI.tsv]

domain	phylum	class	order	family	genus	species	name	S1	S2	S3	S4
Bacteria	Proteobacteria	Betaproteobacteria	Burkholderiales	Burkholderiaceae	Pandoraea	Pandoraea faecigallinarum	Pandoraea faecigallinarum	318	401	321	518
Bacteria	Proteobacteria	Epsilonproteobacteria	Campylobacterales	Helicobacteraceae	Helicobacter	Helicobacter cholecystus	Helicobacter cholecystus	24	27	50	106
Bacteria	Proteobacteria	Gammaproteobacteria	Pseudomonadales	Pseudomonadaceae	Pseudomonas	Pseudomonas palleroniana	Pseudomonas palleroniana	179	309	202	424
Bacteria	Bacteroidetes	Flavobacteriia	Flavobacteriales	Flavobacteriaceae	Maribacter	Maribacter sp. 1_2014MBL_MicDiv	Maribacter sp. 1_2014MBL_MicDiv	101	64	62	88
Bacteria	Proteobacteria	Gammaproteobacteria	Enterobacterales	Yersiniaceae	Serratia	Serratia sp. JKS000199	Serratia sp. JKS000199	2	6	4	5
Bacteria	Proteobacteria	Gammaproteobacteria	Oceanospirillales	Halomonadaceae	Halomonas	Halomonas sp. N3-2A	Halomonas sp. N3-2A	80	74	61	93
Bacteria	Bacteroidetes	Cytophagia	Cytophagales	Cytophagaceae	Fibrella	Fibrella aestuarina	Fibrella aestuarina	1370	1087	838	1399
Bacteria	Firmicutes	Bacilli	Lactobacillales	Streptococcaceae	Streptococcus	Streptococcus lutetiensis	Streptococcus lutetiensis	11	7	16	27
Archaea	Euryarchaeota	Halobacteria	Haloferacales	Haloferacaceae	Haloquadratum	Haloquadratum walsbyi	Haloquadratum walsbyi	21	47	70	107
Bacteria	Proteobacteria	Gammaproteobacteria	Pseudomonadales	Moraxellaceae	Moraxella	Moraxella bovoculi	Moraxella bovoculi	67	72	86	120
Bacteria	Actinobacteria	Actinobacteria	Corynebacteriales	Mycobacteriaceae	Mycobacterium	Mycobacterium colombiense	Mycobacterium colombiense	336	509	522	835
Bacteria	Chlorobi	Chlorobia	Chlorobiales	Chlorobiaceae	Chlorobium	Chlorobium phaeovibrioides	Chlorobium phaeovibrioides	263	440	416	640
Bacteria	Proteobacteria	Gammaproteobacteria	Pasteurellales	Pasteurellaceae	Haemophilus	Haemophilus haemolyticus	Haemophilus haemolyticus	40	72	86	144
Bacteria	Chlamydiae	Chlamydiia	Chlamydiales	Chlamydiaceae	Chlamydia	Chlamydia avium	Chlamydia avium	16	44	37	47
Bacteria	Proteobacteria	Gammaproteobacteria	Xanthomonadales	Xanthomonadaceae	Xanthomonas	Xanthomonas campestris	Xanthomonas campestris	1121	1366	959	1557
Bacteria	Actinobacteria	Actinobacteria	Micrococcales	Intrasporangiaceae	Phycicoccus	Phycicoccus dokdonensis	Phycicoccus dokdonensis	480	826	696	1169
Bacteria	Firmicutes	Bacilli	Lactobacillales	Streptococcaceae	Lactococcus	Lactococcus sp. KACC 19320	Lactococcus sp. KACC 19320	35	39	38	68
Bacteria	Firmicutes	Bacilli	Bacillales	Bacillaceae	Bacillus	Bacillus sp. OxB-1	Bacillus sp. OxB-1	114	228	166	275
Bacteria	Firmicutes	Bacilli	Bacillales	Paenibacillaceae	Paenibacillus	Paenibacillus sp. FSL H7-0737	Paenibacillus sp. FSL H7-0737	143	139	138	163
Bacteria	Firmicutes	Clostridia	Clostridiales	Ruminococcaceae	Ruminococcus	Ruminococcus sp. JE7A12	Ruminococcus sp. JE7A12	38	65	98	180
Bacteria	Firmicutes	Clostridia	Clostridiales	Clostridiaceae	Crassaminicella	Crassaminicella sp. SY095	Crassaminicella sp. SY095	72	166	217	314
Archaea	Euryarchaeota	Methanomicrobia	Methanosarcinales	Methanosarcinaceae	Methanosarcina	Methanosarcina lacustris	Methanosarcina lacustris	165	178	158	251
Bacteria	Proteobacteria	Gammaproteobacteria	Chromatiales	Ectothiorhodospiraceae	Spiribacter	Spiribacter curvatus	Spiribacter curvatus	802	891	568	887
Bacteria	Proteobacteria	Alphaproteobacteria	Rickettsiales	Rickettsiaceae	Rickettsia	Rickettsia endosymbiont of Ixodes scapularis	Rickettsia endosymbiont of Ixodes scapularis	34	33	13	27
Bacteria	Actinobacteria	Actinobacteria	Corynebacteriales	Tsukamurellaceae	Tsukamurella	Tsukamurella tyrosinosolvens	Tsukamurella tyrosinosolvens	660	959	783	1247
Bacteria	Actinobacteria	Acidimicrobiia	Acidimicrobiales	Acidimicrobiaceae	Acidimicrobium	Acidimicrobium ferrooxidans	Acidimicrobium ferrooxidans	277	505	438	808
Bacteria	Proteobacteria	Gammaproteobacteria	Pasteurellales	Pasteurellaceae	Mannheimia	Mannheimia varigena	Mannheimia varigena	87	115	84	186
Bacteria	Actinobacteria	Actinobacteria	Streptomycetales	Streptomycetaceae	Streptomyces	Streptomyces ficellus	Streptomyces ficellus	631	926	846	1280
Bacteria	Bacteroidetes	NA	Bacteroidetes Order II. Incertae sedis	Rhodothermaceae	Rhodothermus	Rhodothermus marinus	Rhodothermus marinus	2373	2989	2678	3858
Bacteria	Planctomycetes	NA	NA	NA	NA	Planctomycetes bacterium Pla175	Planctomycetes bacterium Pla175	1535	2145	2256	3408
Bacteria	Thermotogae	Thermotogae	Petrotogales	Petrotogaceae	Marinitoga	Marinitoga piezophila	Marinitoga piezophila	12	36	30	54
Bacteria	Bacteroidetes	Flavobacteriia	Flavobacteriales	Flavobacteriaceae	Dokdonia	Dokdonia sp. Dokd-P16	Dokdonia sp. Dokd-P16	136	73	75	144
Bacteria	Firmicutes	Bacilli	Bacillales	Thermoactinomycetaceae	Thermoactinomyces	Thermoactinomyces vulgaris	Thermoactinomyces vulgaris	177	256	242	438
Bacteria	Thermotogae	Thermotogae	Petrotogales	Petrotogaceae	Petrotoga	Petrotoga mobilis	Petrotoga mobilis	37	126	150	236
Bacteria	Proteobacteria	Betaproteobacteria	Burkholderiales	Oxalobacteraceae	Massilia	Massilia oculi	Massilia oculi	851	1057	821	1236
Bacteria	Firmicutes	Bacilli	Bacillales	Paenibacillaceae	Paenibacillus	Paenibacillus larvae	Paenibacillus larvae	201	190	223	391
Bacteria	Actinobacteria	Actinobacteria	Micrococcales	Microbacteriaceae	Lysinimonas	Lysinimonas sp. KACC 19322	Lysinimonas sp. KACC 19322	308	525	449	647
Bacteria	Planctomycetes	Planctomycetia	Planctomycetales	Planctomycetaceae	Rubinisphaera	Rubinisphaera brasiliensis	Rubinisphaera brasiliensis	358	595	722	1083
Bacteria	Proteobacteria	Deltaproteobacteria	Desulfuromonadales	Geobacteraceae	Geobacter	Geobacter pickeringii	Geobacter pickeringii	689	1373	1500	2319
Bacteria	Proteobacteria	Gammaproteobacteria	Vibrionales	Vibrionaceae	Vibrio	Vibrio alfacsensis	Vibrio alfacsensis	69	140	131	180
Bacteria	Firmicutes	Bacilli	Bacillales	Planococcaceae	Planococcus	Planococcus versutus	Planococcus versutus	37	68	62	157
Bacteria	Firmicutes	Bacilli	Bacillales	Paenibacillaceae	Paenibacillus	Paenibacillus sabinae	Paenibacillus sabinae	374	458	404	671
Bacteria	Actinobacteria	Actinobacteria	Corynebacteriales	Mycobacteriaceae	Mycobacterium	Mycobacterium kansasii	Mycobacterium kansasii	521	800	656	1097
Bacteria	Proteobacteria	Gammaproteobacteria	Xanthomonadales	Xanthomonadaceae	Stenotrophomonas	Stenotrophomonas sp. ZAC14D2_NAIMI4_6	Stenotrophomonas sp. ZAC14D2_NAIMI4_6	99	115	90	109
Bacteria	Proteobacteria	Gammaproteobacteria	Xanthomonadales	Xanthomonadaceae	Stenotrophomonas	Stenotrophomonas sp. ZAC14D2_NAIMI4_7	Stenotrophomonas sp. ZAC14D2_NAIMI4_7	120	161	142	182
Bacteria	Actinobacteria	Actinobacteria	Corynebacteriales	Dietziaceae	Dietzia	Dietzia sp. oral taxon 368	Dietzia sp. oral taxon 368	273	493	426	625
Bacteria	Proteobacteria	Gammaproteobacteria	Alteromonadales	Alteromonadaceae	Agarivorans	Agarivorans gilvus	Agarivorans gilvus	103	103	108	140
Archaea	Euryarchaeota	Methanomicrobia	Methanosarcinales	Methanosarcinaceae	Methanosarcina	Methanosarcina acetivorans	Methanosarcina acetivorans	103	159	150	222
Bacteria	Thermotogae	Thermotogae	Thermotogales	Fervidobacteriaceae	Thermosipho	Thermosipho africanus	Thermosipho africanus	31	93	153	192
Bacteria	Proteobacteria	Gammaproteobacteria	Xanthomonadales	Xanthomonadaceae	Thermomonas	Thermomonas sp. SY21	Thermomonas sp. SY21	747	777	608	895
Bacteria	Proteobacteria	Gammaproteobacteria	Thiotrichales	Francisellaceae	Francisella	Francisella persica	Francisella persica	25	33	74	85
Bacteria	Chlorobi	Chlorobia	Chlorobiales	Chlorobiaceae	Prosthecochloris	Prosthecochloris sp. CIB 2401	Prosthecochloris sp. CIB 2401	183	388	425	606
Bacteria	Proteobacteria	Alphaproteobacteria	Rhodobacterales	Rhodobacteraceae	Paracoccus	Paracoccus sp. SC2-6	Paracoccus sp. SC2-6	1803	1316	868	1453
Bacteria	Proteobacteria	Gammaproteobacteria	Thiotrichales	Thiotrichaceae	Thioploca	Thioploca ingrica	Thioploca ingrica	907	2146	858	1647
Bacteria	Proteobacteria	Betaproteobacteria	Rhodocyclales	Zoogloeaceae	Azoarcus	Azoarcus communis	Azoarcus communis	1232	1376	1082	1646
Bacteria	Bacteroidetes	Sphingobacteriia	Sphingobacteriales	Sphingobacteriaceae	Sphingobacterium	Sphingobacterium sp. dk4302	Sphingobacterium sp. dk4302	145	108	156	229
Bacteria	Planctomycetes	NA	NA	NA	NA	Planctomycetes bacterium Mal4	Planctomycetes bacterium Mal4	996	1539	1763	2832
Bacteria	Actinobacteria	Actinobacteria	Micrococcales	Microbacteriaceae	Microbacterium	Microbacterium paraoxydans	Microbacterium paraoxydans	47	75	67	95
Archaea	Euryarchaeota	Thermoplasmata	Thermoplasmatales	Thermoplasmataceae	Thermoplasma	Thermoplasma volcanium	Thermoplasma volcanium	3	23	62	83
Bacteria	Proteobacteria	Gammaproteobacteria	Enterobacterales	Enterobacteriaceae	Citrobacter	Citrobacter sp. NMI7904_11	Citrobacter sp. NMI7904_11	144	116	118	140
Archaea	Thaumarchaeota	Nitrososphaeria	Nitrososphaerales	Nitrososphaeraceae	Candidatus Nitrosocosmicus	Candidatus Nitrosocosmicus exaquare	Candidatus Nitrosocosmicus exaquare	82	65	88	131
Bacteria	Firmicutes	Bacilli	Bacillales	Paenibacillaceae	Paenibacillus	Paenibacillus sp. CAA11	Paenibacillus sp. CAA11	167	251	220	381
Bacteria	Tenericutes	Mollicutes	Entomoplasmatales	Entomoplasmataceae	Mesoplasma	Mesoplasma florum	Mesoplasma florum	26	46	83	131
Bacteria	Cyanobacteria	NA	Nostocales	Nostocaceae	Nostoc	Nostoc linckia	Nostoc linckia	5055	2291	1139	1856
Bacteria	Bacteroidetes	Chitinophagia	Chitinophagales	Chitinophagaceae	Niabella	Niabella soli	Niabella soli	461	371	375	573
Bacteria	Bacteroidetes	Flavobacteriia	Flavobacteriales	Flavobacteriaceae	Zobellia	Zobellia galactanivorans	Zobellia galactanivorans	573	330	342	480
Bacteria	Proteobacteria	Gammaproteobacteria	Enterobacterales	Enterobacteriaceae	Cedecea	Cedecea neteri	Cedecea neteri	509	843	696	1132
Bacteria	Proteobacteria	Alphaproteobacteria	Rhizobiales	Phyllobacteriaceae	Mesorhizobium	Mesorhizobium amorphae	Mesorhizobium amorphae	552	565	552	754
Bacteria	Firmicutes	Bacilli	Bacillales	NA	Exiguobacterium	Exiguobacterium sibiricum	Exiguobacterium sibiricum	71	110	104	151
Bacteria	Bacteroidetes	Flavobacteriia	Flavobacteriales	Flavobacteriaceae	Psychroflexus	Psychroflexus torquis	Psychroflexus torquis	1103	413	307	475
Bacteria	Proteobacteria	Gammaproteobacteria	Thiotrichales	Piscirickettsiaceae	Thiomicrospira	Thiomicrospira aerophila	Thiomicrospira aerophila	118	237	110	233
Bacteria	Proteobacteria	Alphaproteobacteria	Rhodobacterales	Rhodobacteraceae	Roseobacter	Roseobacter denitrificans	Roseobacter denitrificans	718	537	368	618
Bacteria	Proteobacteria	Gammaproteobacteria	Pseudomonadales	Pseudomonadaceae	Pseudomonas	Pseudomonas sp. LG1E9	Pseudomonas sp. LG1E9	182	204	154	257
Bacteria	Proteobacteria	Alphaproteobacteria	Sphingomonadales	Sphingomonadaceae	Sphingobium	Sphingobium hydrophobicum	Sphingobium hydrophobicum	254	393	337	598
Bacteria	Proteobacteria	Deltaproteobacteria	Desulfovibrionales	Desulfovibrionaceae	Desulfovibrio	Desulfovibrio vulgaris	Desulfovibrio vulgaris	1819	3251	3496	5744
Bacteria	Proteobacteria	Betaproteobacteria	Neisseriales	Neisseriaceae	Neisseria	Neisseria zoodegmatis	Neisseria zoodegmatis	105	121	113	157
Bacteria	Thermotogae	Thermotogae	Thermotogales	Thermotogaceae	Thermotoga	Thermotoga naphthophila	Thermotoga naphthophila	1	6	4	4
Bacteria	Bacteroidetes	Flavobacteriia	Flavobacteriales	Flavobacteriaceae	Flavobacterium	Flavobacterium sangjuense	Flavobacterium sangjuense	296	210	169	296
Bacteria	Proteobacteria	Epsilonproteobacteria	Campylobacterales	Campylobacteraceae	Campylobacter	Campylobacter lanienae	Campylobacter lanienae	11	25	33	48
Bacteria	Proteobacteria	Betaproteobacteria	Burkholderiales	Alcaligenaceae	Bordetella	Bordetella pertussis	Bordetella pertussis	82	57	47	84
Bacteria	Acidobacteria	Acidobacteriia	Bryobacterales	Solibacteraceae	Candidatus Solibacter	Candidatus Solibacter usitatus	Candidatus Solibacter usitatus	1150	1681	1640	2422
Bacteria	Firmicutes	Bacilli	Lactobacillales	Enterococcaceae	Vagococcus	Vagococcus penaei	Vagococcus penaei	20	46	67	130
Bacteria	Proteobacteria	Gammaproteobacteria	Chromatiales	Halothiobacillaceae	Halothiobacillus	Halothiobacillus neapolitanus	Halothiobacillus neapolitanus	220	296	278	406
Bacteria	Bacteroidetes	Saprospiria	Saprospirales	Haliscomenobacteraceae	Haliscomenobacter	Haliscomenobacter hydrossis	Haliscomenobacter hydrossis	4442	2086	1583	2354
Bacteria	Proteobacteria	Gammaproteobacteria	Thiotrichales	Piscirickettsiaceae	Thiomicrorhabdus	Thiomicrorhabdus sp. G1	Thiomicrorhabdus sp. G1	79	121	114	182
Archaea	Euryarchaeota	Methanomicrobia	Methanosarcinales	Methanosarcinaceae	Methanosarcina	Methanosarcina sp. Kolksee	Methanosarcina sp. Kolksee	17	50	39	71
Bacteria	Proteobacteria	Gammaproteobacteria	Alteromonadales	Shewanellaceae	Shewanella	Shewanella bicestrii	Shewanella bicestrii	102	95	40	81
Bacteria	Bacteroidetes	Flavobacteriia	Flavobacteriales	Flavobacteriaceae	Flagellimonas	Flagellimonas maritima	Flagellimonas maritima	354	233	252	385
Bacteria	Proteobacteria	Gammaproteobacteria	Chromatiales	Chromatiaceae	Thiocystis	Thiocystis violascens	Thiocystis violascens	2869	4726	3149	4850
Archaea	Euryarchaeota	NA	NA	NA	Aciduliprofundum	Aciduliprofundum sp. MAR08-339	Aciduliprofundum sp. MAR08-339	29	113	90	162
Bacteria	Bacteroidetes	Flavobacteriia	Flavobacteriales	Flavobacteriaceae	NA	Flavobacteriaceae bacterium 3519-10	Flavobacteriaceae bacterium 3519-10	144	173	172	301
Bacteria	Actinobacteria	Actinobacteria	Corynebacteriales	Mycobacteriaceae	Mycobacterium	Mycobacterium intracellulare	Mycobacterium intracellulare	161	364	255	443
Bacteria	Actinobacteria	Actinobacteria	Propionibacteriales	Nocardioidaceae	Aeromicrobium	Aeromicrobium marinum	Aeromicrobium marinum	407	540	579	810
Bacteria	Firmicutes	Bacilli	Bacillales	Bacillaceae	Geobacillus	Geobacillus thermoleovorans	Geobacillus thermoleovorans	47	38	22	63
Bacteria	Actinobacteria	Actinobacteria	Micrococcales	Dermabacteraceae	Brachybacterium	Brachybacterium faecium	Brachybacterium faecium	474	679	606	944
Bacteria	Actinobacteria	Actinobacteria	Acidothermales	Acidothermaceae	Acidothermus	Acidothermus cellulolyticus	Acidothermus cellulolyticus	341	401	379	618
Bacteria	Proteobacteria	Alphaproteobacteria	Rhodobacterales	Rhodobacteraceae	Sulfitobacter	Sulfitobacter sp. AM1-D1	Sulfitobacter sp. AM1-D1	2348	1600	1222	1855
Bacteria	Firmicutes	Bacilli	Bacillales	Paenibacillaceae	Paenibacillus	Paenibacillus sp. BIHB4019	Paenibacillus sp. BIHB4019	359	545	485	750
Bacteria	Spirochaetes	Spirochaetia	Leptospirales	Leptospiraceae	Leptospira	Leptospira mayottensis	Leptospira mayottensis	41	95	83	144
Bacteria	Gemmatimonadetes	Gemmatimonadetes	Gemmatimonadales	Gemmatimonadaceae	Gemmatimonas	Gemmatimonas aurantiaca	Gemmatimonas aurantiaca	434	714	730	1089
Bacteria	Proteobacteria	Betaproteobacteria	Burkholderiales	Comamonadaceae	Curvibacter	Curvibacter sp. AEP1-3	Curvibacter sp. AEP1-3	236	337	298	497
Bacteria	Proteobacteria	Alphaproteobacteria	Rhodobacterales	Rhodobacteraceae	Rhodobaca	Rhodobaca barguzinensis	Rhodobaca barguzinensis	1014	557	407	637
Bacteria	Bacteroidetes	Cytophagia	Cytophagales	Cytophagaceae	Runella	Runella sp. SP2	Runella sp. SP2	458	288	316	502
Bacteria	Proteobacteria	Alphaproteobacteria	Rhizobiales	Rhizobiaceae	Neorhizobium	Neorhizobium galegae	Neorhizobium galegae	1126	1268	1065	1685
Bacteria	Actinobacteria	Actinobacteria	Streptomycetales	Streptomycetaceae	Streptomyces	Streptomyces hundungensis	Streptomyces hundungensis	734	1012	729	1234
Bacteria	Proteobacteria	Gammaproteobacteria	Aeromonadales	Aeromonadaceae	Aeromonas	Aeromonas encheleia	Aeromonas encheleia	436	523	338	583
Bacteria	Spirochaetes	Spirochaetia	Spirochaetales	Spirochaetaceae	Spirochaeta	Spirochaeta perfilievii	Spirochaeta perfilievii	110	251	236	504
Bacteria	Proteobacteria	Gammaproteobacteria	Pseudomonadales	Pseudomonadaceae	Pseudomonas	Pseudomonas sp. SNU WT1	Pseudomonas sp. SNU WT1	473	390	310	485
Bacteria	Firmicutes	Bacilli	Lactobacillales	Streptococcaceae	Streptococcus	Streptococcus sp. ChDC B345	Streptococcus sp. ChDC B345	16	9	14	31
Bacteria	Proteobacteria	Betaproteobacteria	Burkholderiales	Oxalobacteraceae	Massilia	Massilia sp. WG5	Massilia sp. WG5	964	1246	952	1587
Bacteria	Proteobacteria	Alphaproteobacteria	Rickettsiales	Anaplasmataceae	Neorickettsia	Neorickettsia helminthoeca	Neorickettsia helminthoeca	16	27	43	76
Bacteria	Proteobacteria	Betaproteobacteria	NA	NA	Candidatus Kinetoplastibacterium	Candidatus Kinetoplastibacterium sorsogonicusi	Candidatus Kinetoplastibacterium sorsogonicusi	23	37	45	87
Bacteria	Proteobacteria	Alphaproteobacteria	Rhodobacterales	Rhodobacteraceae	Sulfitobacter	Sulfitobacter sp. BSw21498	Sulfitobacter sp. BSw21498	465	343	245	443
Bacteria	Bacteroidetes	Flavobacteriia	Flavobacteriales	Flavobacteriaceae	Ornithobacterium	Ornithobacterium rhinotracheale	Ornithobacterium rhinotracheale	328	246	238	391
Bacteria	Proteobacteria	Betaproteobacteria	Burkholderiales	NA	Thiomonas	Thiomonas intermedia	Thiomonas intermedia	634	1060	741	1271
Bacteria	Bacteroidetes	Flavobacteriia	Flavobacteriales	Flavobacteriaceae	Chryseobacterium	Chryseobacterium sp. H6466	Chryseobacterium sp. H6466	67	101	73	172
Bacteria	Firmicutes	Bacilli	Bacillales	Bacillaceae	Bacillus	Bacillus sp. WR11	Bacillus sp. WR11	0	0	1	0
Bacteria	Actinobacteria	Actinobacteria	Streptomycetales	Streptomycetaceae	Streptomyces	Streptomyces sp. M2	Streptomyces sp. M2	594	1062	929	1413
Bacteria	Actinobacteria	Actinobacteria	Corynebacteriales	Gordoniaceae	Gordonia	Gordonia bronchialis	Gordonia bronchialis	398	473	425	633
Bacteria	Proteobacteria	Alphaproteobacteria	Sphingomonadales	Sphingomonadaceae	Sphingomonas	Sphingomonas sp. MM-1	Sphingomonas sp. MM-1	778	898	649	1057
Bacteria	Proteobacteria	Alphaproteobacteria	Rhodospirillales	Acetobacteraceae	Acetobacter	Acetobacter orientalis	Acetobacter orientalis	86	99	109	141
Bacteria	Proteobacteria	Gammaproteobacteria	Oceanospirillales	Halomonadaceae	Cobetia	Cobetia marina	Cobetia marina	41	46	43	44
Bacteria	Actinobacteria	Actinobacteria	Propionibacteriales	Propionibacteriaceae	Propionimicrobium	Propionimicrobium sp. Marseille-P3275	Propionimicrobium sp. Marseille-P3275	40	51	49	78
Bacteria	Proteobacteria	Gammaproteobacteria	Legionellales	Legionellaceae	Legionella	Legionella adelaidensis	Legionella adelaidensis	44	94	75	122
Bacteria	Proteobacteria	Betaproteobacteria	Burkholderiales	Alcaligenaceae	Pigmentiphaga	Pigmentiphaga sp. H8	Pigmentiphaga sp. H8	899	1172	917	1415
Bacteria	Proteobacteria	Alphaproteobacteria	Rickettsiales	Rickettsiaceae	Rickettsia	Rickettsia slovaca	Rickettsia slovaca	2	0	2	1
Archaea	Crenarchaeota	Thermoprotei	Desulfurococcales	Desulfurococcaceae	Desulfurococcus	Desulfurococcus amylolyticus	Desulfurococcus amylolyticus	19	56	31	72
Bacteria	Bacteroidetes	Flavobacteriia	Flavobacteriales	Flavobacteriaceae	Algibacter	Algibacter alginicilyticus	Algibacter alginicilyticus	302	260	212	343
Bacteria	Actinobacteria	Actinobacteria	Micrococcales	Microbacteriaceae	Microbacterium	Microbacterium oryzae	Microbacterium oryzae	326	503	480	664
Bacteria	Firmicutes	Clostridia	Clostridiales	Peptostreptococcaceae	Peptoclostridium	Peptoclostridium acidaminophilum	Peptoclostridium acidaminophilum	181	160	198	316
Bacteria	Proteobacteria	Alphaproteobacteria	Rhodobacterales	Rhodobacteraceae	Leisingera	Leisingera sp. NJS201	Leisingera sp. NJS201	363	254	180	295
Bacteria	Firmicutes	Bacilli	Lactobacillales	Enterococcaceae	Tetragenococcus	Tetragenococcus halophilus	Tetragenococcus halophilus	83	142	139	257
Bacteria	Proteobacteria	Alphaproteobacteria	Rhodobacterales	Rhodobacteraceae	Leisingera	Leisingera sp. NJS204	Leisingera sp. NJS204	349	251	174	288
Bacteria	Actinobacteria	Actinobacteria	Micrococcales	Promicromonosporaceae	Xylanimonas	Xylanimonas cellulosilytica	Xylanimonas cellulosilytica	467	681	543	831
Bacteria	Firmicutes	Clostridia	Thermoanaerobacterales	Thermoanaerobacterales Family III. Incertae Sedis	Caldicellulosiruptor	Caldicellulosiruptor hydrothermalis	Caldicellulosiruptor hydrothermalis	13	24	57	86
Bacteria	Proteobacteria	Deltaproteobacteria	Desulfuromonadales	Desulfuromonadaceae	Pelobacter	Pelobacter acetylenicus	Pelobacter acetylenicus	641	892	1014	1563
Bacteria	Proteobacteria	Gammaproteobacteria	Enterobacterales	Enterobacteriaceae	Pseudescherichia	Pseudescherichia vulneris	Pseudescherichia vulneris	175	260	181	318
Bacteria	Proteobacteria	Alphaproteobacteria	Sphingomonadales	Erythrobacteraceae	Erythrobacter	Erythrobacter flavus	Erythrobacter flavus	727	534	473	660
Bacteria	Firmicutes	Erysipelotrichia	Erysipelotrichales	Erysipelotrichaceae	Faecalibaculum	Faecalibaculum rodentium	Faecalibaculum rodentium	68	164	175	308
Archaea	Crenarchaeota	Thermoprotei	Thermoproteales	Thermoproteaceae	Pyrobaculum	Pyrobaculum aerophilum	Pyrobaculum aerophilum	29	60	56	95
Bacteria	Bacteroidetes	Flavobacteriia	Flavobacteriales	Flavobacteriaceae	Formosa	Formosa sp. L2A11	Formosa sp. L2A11	256	226	215	389
Bacteria	Proteobacteria	Betaproteobacteria	Burkholderiales	Burkholderiaceae	Burkholderia	Burkholderia ubonensis	Burkholderia ubonensis	824	1187	1003	1573
Bacteria	Firmicutes	Bacilli	Bacillales	Staphylococcaceae	Staphylococcus	Staphylococcus agnetis	Staphylococcus agnetis	60	52	72	106
Bacteria	Proteobacteria	Alphaproteobacteria	Rhodospirillales	Rhodospirillaceae	Rhodospirillum	Rhodospirillum centenum	Rhodospirillum centenum	1788	1989	1610	2269
Bacteria	Proteobacteria	Gammaproteobacteria	Alteromonadales	Shewanellaceae	Shewanella	Shewanella algae	Shewanella algae	450	472	300	552
Archaea	Euryarchaeota	Halobacteria	Halobacteriales	Halobacteriaceae	Halobacterium	Halobacterium salinarum	Halobacterium salinarum	212	348	324	481
Bacteria	Proteobacteria	Gammaproteobacteria	Pseudomonadales	Pseudomonadaceae	Pseudomonas	Pseudomonas sp. KUIN-1	Pseudomonas sp. KUIN-1	9	13	13	23
Bacteria	Firmicutes	Clostridia	Clostridiales	Clostridiales Family XVI. Incertae Sedis	Carboxydocella	Carboxydocella thermautotrophica	Carboxydocella thermautotrophica	189	389	429	641
Bacteria	Proteobacteria	Gammaproteobacteria	NA	NA	NA	Gammaproteobacteria bacterium ESL0073	Gammaproteobacteria bacterium ESL0073	33	42	44	67
Bacteria	Actinobacteria	Actinobacteria	Propionibacteriales	Nocardioidaceae	Nocardioides	Nocardioides sp. HY056	Nocardioides sp. HY056	361	480	408	571
Bacteria	Actinobacteria	Actinobacteria	Corynebacteriales	Mycobacteriaceae	Mycolicibacterium	Mycolicibacterium neoaurum	Mycolicibacterium neoaurum	0	0	1	0
Bacteria	Firmicutes	Clostridia	Thermoanaerobacterales	Thermoanaerobacterales Family III. Incertae Sedis	Caldicellulosiruptor	Caldicellulosiruptor lactoaceticus	Caldicellulosiruptor lactoaceticus	1	16	19	28
Bacteria	Proteobacteria	Alphaproteobacteria	Rhizobiales	Brucellaceae	Brucella	Brucella pinnipedialis	Brucella pinnipedialis	5	2	4	2
Archaea	Crenarchaeota	Thermoprotei	Desulfurococcales	Desulfurococcaceae	Thermosphaera	Thermosphaera aggregans	Thermosphaera aggregans	114	60	28	63
Bacteria	Tenericutes	Mollicutes	Mycoplasmatales	Mycoplasmataceae	Mycoplasma	Mycoplasma bovirhinis	Mycoplasma bovirhinis	24	45	66	119
Bacteria	Proteobacteria	Gammaproteobacteria	Alteromonadales	Pseudoalteromonadaceae	Pseudoalteromonas	Pseudoalteromonas sp. Xi13	Pseudoalteromonas sp. Xi13	11	33	24	51
Bacteria	Proteobacteria	Deltaproteobacteria	Bradymonadales	Bradymonadaceae	Bradymonas	Bradymonas sediminis	Bradymonas sediminis	1268	1459	1128	1685
Bacteria	Firmicutes	Bacilli	Bacillales	Paenibacillaceae	Paenibacillus	Paenibacillus beijingensis	Paenibacillus beijingensis	395	443	401	611
Bacteria	Actinobacteria	Actinobacteria	Micrococcales	Microbacteriaceae	Agromyces	Agromyces sp. LHK192	Agromyces sp. LHK192	507	830	720	1130
Archaea	Euryarchaeota	Halobacteria	Halobacteriales	Haloarculaceae	Haloarcula	Haloarcula sp. CBA1115	Haloarcula sp. CBA1115	126	92	44	111
Bacteria	Tenericutes	Mollicutes	Mycoplasmatales	Mycoplasmataceae	Mycoplasma	Mycoplasma canadense	Mycoplasma canadense	24	24	37	54
Bacteria	Firmicutes	Bacilli	Lactobacillales	Enterococcaceae	Enterococcus	Enterococcus mundtii	Enterococcus mundtii	71	138	129	250
Bacteria	Proteobacteria	Deltaproteobacteria	Desulfobacterales	Desulfobacteraceae	Desulfobacterium	Desulfobacterium autotrophicum	Desulfobacterium autotrophicum	745	2270	2533	4388
Bacteria	Actinobacteria	Actinobacteria	Streptomycetales	Streptomycetaceae	Streptomyces	Streptomyces sp. 3211	Streptomyces sp. 3211	356	389	337	484
Bacteria	Actinobacteria	Actinobacteria	Catenulisporales	Catenulisporaceae	Catenulispora	Catenulispora acidiphila	Catenulispora acidiphila	1209	2007	1752	2659
Bacteria	Proteobacteria	Gammaproteobacteria	Pseudomonadales	Pseudomonadaceae	Pseudomonas	Pseudomonas sp. R1-43-08	Pseudomonas sp. R1-43-08	19	13	14	18
Bacteria	Synergistetes	Synergistia	Synergistales	Synergistaceae	Thermanaerovibrio	Thermanaerovibrio velox	Thermanaerovibrio velox	107	234	277	382
Bacteria	Firmicutes	Clostridia	Thermoanaerobacterales	Thermoanaerobacterales Family III. Incertae Sedis	Thermoanaerobacterium	Thermoanaerobacterium xylanolyticum	Thermoanaerobacterium xylanolyticum	47	114	144	257
Bacteria	Actinobacteria	Actinobacteria	Micrococcales	Micrococcaceae	Arthrobacter	Arthrobacter sp. QXT-31	Arthrobacter sp. QXT-31	387	649	534	816
Bacteria	Proteobacteria	Alphaproteobacteria	Rhodobacterales	Rhodobacteraceae	Labrenzia	Labrenzia alexandrii	Labrenzia alexandrii	490	403	351	559
Bacteria	Firmicutes	Bacilli	Bacillales	Planococcaceae	Sporosarcina	Sporosarcina psychrophila	Sporosarcina psychrophila	49	124	109	219
Bacteria	Bacteroidetes	Bacteroidia	Bacteroidales	Bacteroidaceae	Bacteroides	Bacteroides sp. A1C1	Bacteroides sp. A1C1	164	93	122	167
Bacteria	Tenericutes	Mollicutes	Mycoplasmatales	Mycoplasmataceae	Mycoplasma	Mycoplasma pneumoniae	Mycoplasma pneumoniae	17	14	13	19
Bacteria	Bacteroidetes	Flavobacteriia	Flavobacteriales	Flavobacteriaceae	Capnocytophaga	Capnocytophaga sp. ChDC OS43	Capnocytophaga sp. ChDC OS43	75	78	77	105
Bacteria	Proteobacteria	Gammaproteobacteria	Xanthomonadales	Xanthomonadaceae	Xanthomonas	Xanthomonas oryzae	Xanthomonas oryzae	777	895	685	1090
Bacteria	Bacteroidetes	Flavobacteriia	Flavobacteriales	Flavobacteriaceae	Winogradskyella	Winogradskyella sp. RHA_55	Winogradskyella sp. RHA_55	452	229	209	317
Bacteria	Proteobacteria	Alphaproteobacteria	Rickettsiales	Rickettsiaceae	Rickettsia	Rickettsia monacensis	Rickettsia monacensis	3	6	5	11
Bacteria	Firmicutes	Bacilli	Lactobacillales	Leuconostocaceae	Weissella	Weissella paramesenteroides	Weissella paramesenteroides	161	63	59	74
Bacteria	Firmicutes	Bacilli	Bacillales	Bacillaceae	Bacillus	Bacillus paralicheniformis	Bacillus paralicheniformis	199	171	162	3984
Bacteria	Spirochaetes	Spirochaetia	Spirochaetales	Borreliaceae	Borrelia	Borrelia parkeri	Borrelia parkeri	4	11	15	32
Bacteria	Thermodesulfobacteria	Thermodesulfobacteria	Thermodesulfobacteriales	Thermodesulfobacteriaceae	Thermodesulfobacterium	Thermodesulfobacterium geofontis	Thermodesulfobacterium geofontis	27	87	110	188
Bacteria	Bacteroidetes	Sphingobacteriia	Sphingobacteriales	Sphingobacteriaceae	Mucilaginibacter	Mucilaginibacter ginsenosidivorax	Mucilaginibacter ginsenosidivorax	534	454	419	715
Bacteria	Actinobacteria	Actinobacteria	Pseudonocardiales	Pseudonocardiaceae	Saccharothrix	Saccharothrix espanaensis	Saccharothrix espanaensis	1249	1974	1678	2491
Bacteria	Proteobacteria	Betaproteobacteria	Burkholderiales	Comamonadaceae	Comamonas	Comamonas sp. NLF-7-7	Comamonas sp. NLF-7-7	542	838	616	940
Archaea	Euryarchaeota	Methanomicrobia	Methanocellales	Methanocellaceae	Methanocella	Methanocella conradii	Methanocella conradii	142	171	191	269
Bacteria	Proteobacteria	Epsilonproteobacteria	Campylobacterales	Campylobacteraceae	Campylobacter	Campylobacter lari	Campylobacter lari	84	159	250	355
Bacteria	Actinobacteria	Actinobacteria	Pseudonocardiales	Pseudonocardiaceae	Actinoalloteichus	Actinoalloteichus fjordicus	Actinoalloteichus fjordicus	38	52	48	46
Bacteria	Proteobacteria	Gammaproteobacteria	Pseudomonadales	Pseudomonadaceae	Pseudomonas	Candidatus Pseudomonas adelgestsugas	Candidatus Pseudomonas adelgestsugas	32	34	32	65
Bacteria	Firmicutes	Clostridia	Clostridiales	Lachnospiraceae	Blautia	[Ruminococcus] gnavus	[Ruminococcus] gnavus	53	132	163	232
Bacteria	Deinococcus-Thermus	Deinococci	Thermales	Thermaceae	Oceanithermus	Oceanithermus profundus	Oceanithermus profundus	871	1348	1154	1950
Archaea	Thaumarchaeota	NA	Nitrosopumilales	Nitrosopumilaceae	Nitrosopumilus	Candidatus Nitrosopumilus koreensis	Candidatus Nitrosopumilus koreensis	9	20	31	43
Bacteria	Actinobacteria	Actinobacteria	Micrococcales	Microbacteriaceae	Microbacterium	Microbacterium aurum	Microbacterium aurum	317	560	429	651
Bacteria	Proteobacteria	Deltaproteobacteria	Desulfuromonadales	Geobacteraceae	Geobacter	Geobacter anodireducens	Geobacter anodireducens	370	846	839	1324
Bacteria	Firmicutes	Clostridia	Clostridiales	Clostridiaceae	Candidatus Arthromitus	Candidatus Arthromitus sp. SFB-mouse-NL	Candidatus Arthromitus sp. SFB-mouse-NL	0	7	5	6
Bacteria	Cyanobacteria	NA	Oscillatoriales	Microcoleaceae	Trichodesmium	Trichodesmium erythraeum	Trichodesmium erythraeum	1805	962	510	937
Bacteria	Actinobacteria	Actinobacteria	Frankiales	Frankiaceae	Frankia	Frankia sp. EAN1pec	Frankia sp. EAN1pec	1153	1598	1247	2024
Bacteria	Proteobacteria	Gammaproteobacteria	Enterobacterales	NA	Phytobacter	Phytobacter ursingii	Phytobacter ursingii	82	178	126	241
Bacteria	Proteobacteria	Alphaproteobacteria	Rickettsiales	Anaplasmataceae	Ehrlichia	Ehrlichia sp. HF	Ehrlichia sp. HF	31	20	31	33
Bacteria	Cyanobacteria	NA	Synechococcales	Leptolyngbyaceae	Leptolyngbya	Leptolyngbya sp. NIES-3755	Leptolyngbya sp. NIES-3755	5255	2107	1083	1867
Bacteria	Firmicutes	Bacilli	Bacillales	Paenibacillaceae	Paenibacillus	Paenibacillus graminis	Paenibacillus graminis	274	348	272	475
Bacteria	Proteobacteria	Gammaproteobacteria	Enterobacterales	Erwiniaceae	Mixta	Mixta calida	Mixta calida	253	298	219	321
Bacteria	Firmicutes	Bacilli	Lactobacillales	Streptococcaceae	Streptococcus	Streptococcus sp. HSISS1	Streptococcus sp. HSISS1	0	0	0	1
Bacteria	Bacteroidetes	Bacteroidia	Bacteroidales	Odoribacteraceae	Odoribacter	Odoribacter splanchnicus	Odoribacter splanchnicus	373	395	486	705
Bacteria	Proteobacteria	Alphaproteobacteria	Rhodobacterales	Rhodobacteraceae	Phaeobacter	Phaeobacter inhibens	Phaeobacter inhibens	1442	1271	955	1599
Bacteria	Cyanobacteria	NA	Nostocales	Nostocaceae	Nostoc	Nostoc flagelliforme	Nostoc flagelliforme	2100	1085	562	950
Bacteria	Actinobacteria	Actinobacteria	Pseudonocardiales	Pseudonocardiaceae	Amycolatopsis	Amycolatopsis methanolica	Amycolatopsis methanolica	834	1503	1239	1982
Bacteria	Firmicutes	Clostridia	Clostridiales	Lachnospiraceae	Cellulosilyticum	Cellulosilyticum lentocellum	Cellulosilyticum lentocellum	13	68	71	127
Bacteria	Actinobacteria	Actinobacteria	Streptomycetales	Streptomycetaceae	Streptomyces	Streptomyces sp. ICC1	Streptomyces sp. ICC1	24	73	27	75
Bacteria	Proteobacteria	Gammaproteobacteria	Alteromonadales	Alteromonadaceae	Paraglaciecola	Paraglaciecola sp. L3A3	Paraglaciecola sp. L3A3	85	166	151	231
Bacteria	Proteobacteria	Alphaproteobacteria	Rhizobiales	Bartonellaceae	Bartonella	Bartonella sp. WD16.2	Bartonella sp. WD16.2	25	31	44	51
Bacteria	Bacteroidetes	Flavobacteriia	Flavobacteriales	Flavobacteriaceae	Mariniflexile	Mariniflexile sp. TRM1-10	Mariniflexile sp. TRM1-10	363	251	237	405
Bacteria	Bacteroidetes	Flavobacteriia	Flavobacteriales	Flavobacteriaceae	Nonlabens	Nonlabens dokdonensis	Nonlabens dokdonensis	365	194	188	278
Bacteria	Proteobacteria	Alphaproteobacteria	Rhizobiales	Bradyrhizobiaceae	Bradyrhizobium	Bradyrhizobium erythrophlei	Bradyrhizobium erythrophlei	2323	2831	2232	3660
Bacteria	Actinobacteria	Actinobacteria	Streptosporangiales	Thermomonosporaceae	Actinomadura	Actinomadura sp. WMMB499	Actinomadura sp. WMMB499	1146	1822	1454	2353
Bacteria	Deinococcus-Thermus	Deinococci	Thermales	Thermaceae	Thermus	Thermus scotoductus	Thermus scotoductus	154	269	216	349
Bacteria	Firmicutes	Clostridia	Clostridiales	Christensenellaceae	Christensenella	Christensenella minuta	Christensenella minuta	222	415	354	636
Eukaryota	Ascomycota	Saccharomycetes	Saccharomycetales	Saccharomycetaceae	Eremothecium	Eremothecium sinecaudum	Eremothecium sinecaudum	33	72	89	145
Bacteria	Firmicutes	Bacilli	Bacillales	Staphylococcaceae	Staphylococcus	Staphylococcus piscifermentans	Staphylococcus piscifermentans	136	112	109	152
Bacteria	Proteobacteria	Gammaproteobacteria	Vibrionales	Vibrionaceae	Vibrio	Vibrio harveyi	Vibrio harveyi	142	135	130	217
Bacteria	Firmicutes	Bacilli	Lactobacillales	Lactobacillaceae	Lactobacillus	Lactobacillus paralimentarius	Lactobacillus paralimentarius	28	29	42	65
Bacteria	Proteobacteria	Alphaproteobacteria	Rhodobacterales	Rhodobacteraceae	Ruegeria	Ruegeria sp. THAF33	Ruegeria sp. THAF33	840	490	374	649
Archaea	Euryarchaeota	Archaeoglobi	Archaeoglobales	Archaeoglobaceae	Archaeoglobus	Archaeoglobus profundus	Archaeoglobus profundus	11	23	59	68
Bacteria	Proteobacteria	Gammaproteobacteria	Enterobacterales	Yersiniaceae	Rahnella	Rahnella aquatilis	Rahnella aquatilis	243	237	223	324
Bacteria	Cyanobacteria	NA	Chroococcales	Microcystaceae	Microcystis	Microcystis viridis	Microcystis viridis	136	67	30	57
Bacteria	Cyanobacteria	NA	Synechococcales	Synechococcaceae	Synechococcus	Synechococcus sp. CC9605	Synechococcus sp. CC9605	595	332	203	309
Bacteria	Proteobacteria	Gammaproteobacteria	Pseudomonadales	Moraxellaceae	Psychrobacter	Psychrobacter urativorans	Psychrobacter urativorans	133	79	52	75
Bacteria	Proteobacteria	Gammaproteobacteria	Pseudomonadales	Pseudomonadaceae	Pseudomonas	Pseudomonas fulva	Pseudomonas fulva	730	814	487	802
Bacteria	Bacteroidetes	Flavobacteriia	Flavobacteriales	Blattabacteriaceae	Blattabacterium	Blattabacterium sp. (Nauphoeta cinerea)	Blattabacterium sp. (Nauphoeta cinerea)	38	50	46	100
Bacteria	Proteobacteria	Gammaproteobacteria	Oceanospirillales	Alcanivoracaceae	Alcanivorax	Alcanivorax sp. N3-2A	Alcanivorax sp. N3-2A	941	1397	925	1454
Bacteria	Proteobacteria	Epsilonproteobacteria	Campylobacterales	Campylobacteraceae	Campylobacter	Campylobacter cuniculorum	Campylobacter cuniculorum	30	88	99	159
Bacteria	Actinobacteria	Actinobacteria	Streptomycetales	Streptomycetaceae	Streptomyces	Streptomyces olivoreticuli	Streptomyces olivoreticuli	728	1101	946	1425
Bacteria	Proteobacteria	Gammaproteobacteria	NA	NA	Candidatus Thioglobus	Candidatus Thioglobus autotrophicus	Candidatus Thioglobus autotrophicus	20	60	43	81
Bacteria	Proteobacteria	Gammaproteobacteria	Pseudomonadales	Pseudomonadaceae	Pseudomonas	Pseudomonas syringae group genomosp. 3	Pseudomonas syringae group genomosp. 3	31	88	59	99
Bacteria	Firmicutes	Tissierellia	Tissierellales	Tissierellaceae	Sporanaerobacter	Sporanaerobacter sp. JN28	Sporanaerobacter sp. JN28	73	190	225	369
Bacteria	Firmicutes	Bacilli	Lactobacillales	Lactobacillaceae	Lactobacillus	Lactobacillus ruminis	Lactobacillus ruminis	122	95	99	148
Archaea	Euryarchaeota	Halobacteria	Halobacteriales	Haloarculaceae	Halorientalis	Halorientalis sp. IM1011	Halorientalis sp. IM1011	227	400	382	552
Bacteria	Actinobacteria	Actinobacteria	Micromonosporales	Micromonosporaceae	Micromonospora	Micromonospora narathiwatensis	Micromonospora narathiwatensis	563	820	856	1345
Bacteria	Planctomycetes	NA	NA	NA	NA	Planctomycetes bacterium TBK1r	Planctomycetes bacterium TBK1r	812	926	1030	1533
Bacteria	Proteobacteria	Gammaproteobacteria	Pseudomonadales	Pseudomonadaceae	Pseudomonas	Pseudomonas sp. R2A2	Pseudomonas sp. R2A2	152	161	157	215
Bacteria	Actinobacteria	Actinobacteria	Micrococcales	Intrasporangiaceae	Serinicoccus	Serinicoccus sp. JLT9	Serinicoccus sp. JLT9	396	705	639	997
Bacteria	Firmicutes	Bacilli	Lactobacillales	Streptococcaceae	Streptococcus	Streptococcus sp. 1643	Streptococcus sp. 1643	7	12	14	29
Bacteria	Proteobacteria	Gammaproteobacteria	Enterobacterales	Enterobacteriaceae	Candidatus Mikella	Candidatus Mikella endobia	Candidatus Mikella endobia	21	13	14	31
Archaea	Euryarchaeota	Halobacteria	Natrialbales	Natrialbaceae	Natronococcus	Natronococcus occultus	Natronococcus occultus	344	557	559	724
Bacteria	Actinobacteria	Actinobacteria	Propionibacteriales	Nocardioidaceae	Marmoricola	Marmoricola scoriae	Marmoricola scoriae	872	1083	948	1440
Bacteria	Bacteroidetes	Flavobacteriia	Flavobacteriales	Cryomorphaceae	Owenweeksia	Owenweeksia hongkongensis	Owenweeksia hongkongensis	467	321	251	387
Bacteria	Actinobacteria	Actinobacteria	Micrococcales	Dermacoccaceae	Luteipulveratus	Luteipulveratus mongoliensis	Luteipulveratus mongoliensis	444	671	634	983
Bacteria	Proteobacteria	Deltaproteobacteria	Desulfuromonadales	Geobacteraceae	Geobacter	Geobacter sp. M21	Geobacter sp. M21	594	1086	1119	1672
Bacteria	Cyanobacteria	NA	Nostocales	Nostocaceae	Cylindrospermum	Cylindrospermum stagnale	Cylindrospermum stagnale	6930	2995	1334	2297
Bacteria	Proteobacteria	Betaproteobacteria	Burkholderiales	Comamonadaceae	Comamonas	Comamonas thiooxydans	Comamonas thiooxydans	110	127	102	199
Bacteria	Actinobacteria	Actinobacteria	Micrococcales	Intrasporangiaceae	Janibacter	Janibacter limosus	Janibacter limosus	514	700	634	911
Bacteria	Proteobacteria	Gammaproteobacteria	Cellvibrionales	Cellvibrionaceae	Cellvibrio	Cellvibrio sp. PSBB023	Cellvibrio sp. PSBB023	296	325	254	406
Bacteria	Firmicutes	Bacilli	Bacillales	Paenibacillaceae	Paenibacillus	Paenibacillus odorifer	Paenibacillus odorifer	116	164	213	332
Bacteria	Proteobacteria	Gammaproteobacteria	Pseudomonadales	Moraxellaceae	Acinetobacter	Acinetobacter wuhouensis	Acinetobacter wuhouensis	58	84	109	201
Bacteria	Proteobacteria	Gammaproteobacteria	Pasteurellales	Pasteurellaceae	Haemophilus	[Haemophilus] ducreyi	[Haemophilus] ducreyi	38	76	59	89
Bacteria	Actinobacteria	Actinobacteria	Jiangellales	Jiangellaceae	Jiangella	Jiangella alkaliphila	Jiangella alkaliphila	1021	1523	1385	2178
Bacteria	Proteobacteria	Alphaproteobacteria	Sphingomonadales	Sphingomonadaceae	Sphingopyxis	Sphingopyxis granuli	Sphingopyxis granuli	300	362	298	431
Bacteria	Acidobacteria	Acidobacteriia	Acidobacteriales	Acidobacteriaceae	Candidatus Koribacter	Candidatus Koribacter versatilis	Candidatus Koribacter versatilis	713	981	1009	1749
Bacteria	Proteobacteria	Gammaproteobacteria	Xanthomonadales	Xanthomonadaceae	Stenotrophomonas	Stenotrophomonas sp. SAU14A_NAIMI4_8	Stenotrophomonas sp. SAU14A_NAIMI4_8	44	37	43	70
Bacteria	Proteobacteria	Alphaproteobacteria	Rhizobiales	Bartonellaceae	Bartonella	Bartonella vinsonii	Bartonella vinsonii	56	70	81	119
Bacteria	Actinobacteria	Actinobacteria	Actinomycetales	Actinomycetaceae	Actinomyces	Actinomyces howellii	Actinomyces howellii	282	453	463	701
Bacteria	Actinobacteria	Coriobacteriia	Coriobacteriales	Atopobiaceae	Atopobium	Atopobium parvulum	Atopobium parvulum	21	28	66	91
Bacteria	Proteobacteria	Gammaproteobacteria	Alteromonadales	Alteromonadaceae	Saliniradius	Saliniradius amylolyticus	Saliniradius amylolyticus	235	257	207	341
Bacteria	Actinobacteria	Actinobacteria	Micrococcales	Micrococcaceae	Kocuria	Kocuria sp. BT304	Kocuria sp. BT304	63	62	54	89
Bacteria	Tenericutes	Mollicutes	Mycoplasmatales	Mycoplasmataceae	Mycoplasma	Candidatus Mycoplasma haemolamae	Candidatus Mycoplasma haemolamae	0	12	12	10
Bacteria	Proteobacteria	Gammaproteobacteria	Xanthomonadales	Xanthomonadaceae	Stenotrophomonas	Stenotrophomonas sp. SAU14A_NAIMI4_5	Stenotrophomonas sp. SAU14A_NAIMI4_5	231	288	223	362
Archaea	Crenarchaeota	Thermoprotei	Sulfolobales	Sulfolobaceae	Sulfolobus	Sulfolobus sp. E5-1-F	Sulfolobus sp. E5-1-F	2	7	12	16
Bacteria	Proteobacteria	Alphaproteobacteria	Sphingomonadales	Erythrobacteraceae	Altererythrobacter	Altererythrobacter sp. NS1	Altererythrobacter sp. NS1	521	451	425	625
Bacteria	Tenericutes	Mollicutes	Entomoplasmatales	Spiroplasmataceae	Spiroplasma	Spiroplasma kunkelii	Spiroplasma kunkelii	3	14	30	39
Bacteria	Nitrospirae	Nitrospira	Nitrospirales	Nitrospiraceae	Nitrospira	Candidatus Nitrospira inopinata	Candidatus Nitrospira inopinata	483	831	708	1107
Bacteria	Proteobacteria	Alphaproteobacteria	Rhodobacterales	Rhodobacteraceae	Jannaschia	Jannaschia sp. CCS1	Jannaschia sp. CCS1	2386	1385	885	1556
Bacteria	Bacteroidetes	Bacteroidia	Bacteroidales	NA	NA	Bacteroidales bacterium CF	Bacteroidales bacterium CF	127	210	265	420
Bacteria	Actinobacteria	Actinobacteria	Micrococcales	Intrasporangiaceae	Serinicoccus	Serinicoccus profundi	Serinicoccus profundi	576	744	630	898
Bacteria	Firmicutes	Bacilli	Bacillales	Planococcaceae	Solibacillus	Solibacillus sp. R5-41	Solibacillus sp. R5-41	71	114	114	225
Bacteria	Actinobacteria	Actinobacteria	Micrococcales	Microbacteriaceae	Microbacterium	Microbacterium sp. 10M-3C3	Microbacterium sp. 10M-3C3	498	557	515	676
Bacteria	Proteobacteria	Betaproteobacteria	Burkholderiales	Burkholderiaceae	Burkholderia	Burkholderia diffusa	Burkholderia diffusa	183	182	163	192
Bacteria	Tenericutes	Mollicutes	Acholeplasmatales	Acholeplasmataceae	Acholeplasma	Acholeplasma palmae	Acholeplasma palmae	23	66	80	129
Bacteria	Proteobacteria	Alphaproteobacteria	Rhizobiales	Bartonellaceae	Bartonella	Bartonella sp. CDC_skunk	Bartonella sp. CDC_skunk	0	1	0	0
Archaea	Euryarchaeota	Thermococci	Thermococcales	Thermococcaceae	Pyrococcus	Pyrococcus horikoshii	Pyrococcus horikoshii	18	33	41	61
Bacteria	Firmicutes	Bacilli	Lactobacillales	Streptococcaceae	Streptococcus	Streptococcus australis	Streptococcus australis	14	16	32	31
Bacteria	Cyanobacteria	NA	Chroococcales	Aphanothecaceae	Gloeothece	Gloeothece citriformis	Gloeothece citriformis	5535	2464	1084	1932
Bacteria	Proteobacteria	Alphaproteobacteria	Rhizobiales	Bradyrhizobiaceae	Bosea	Bosea sp. AS-1	Bosea sp. AS-1	925	925	687	1162
Bacteria	Cyanobacteria	NA	Chroococcales	Cyanobacteriaceae	Cyanobacterium	Cyanobacterium aponinum	Cyanobacterium aponinum	1502	878	521	843
Bacteria	Firmicutes	Clostridia	Clostridiales	Clostridiaceae	Clostridium	Clostridium septicum	Clostridium septicum	190	169	178	292
Bacteria	Firmicutes	Bacilli	Bacillales	Staphylococcaceae	Staphylococcus	Staphylococcus warneri	Staphylococcus warneri	13	19	39	53
Archaea	Euryarchaeota	Halobacteria	Halobacteriales	Halobacteriaceae	Halorussus	Halorussus sp. RC-68	Halorussus sp. RC-68	292	333	301	410
Bacteria	Proteobacteria	Betaproteobacteria	Burkholderiales	Burkholderiaceae	Paraburkholderia	Paraburkholderia phytofirmans	Paraburkholderia phytofirmans	439	557	424	633
Bacteria	Firmicutes	Negativicutes	Veillonellales	Veillonellaceae	Veillonella	Veillonella atypica	Veillonella atypica	32	30	48	81
Bacteria	Actinobacteria	Actinobacteria	Corynebacteriales	Corynebacteriaceae	Corynebacterium	Corynebacterium sp. NML98-0116	Corynebacterium sp. NML98-0116	118	250	211	335
Bacteria	Proteobacteria	Gammaproteobacteria	Pasteurellales	Pasteurellaceae	Aggregatibacter	Aggregatibacter segnis	Aggregatibacter segnis	46	56	32	82
Bacteria	Proteobacteria	Gammaproteobacteria	Enterobacterales	Yersiniaceae	Serratia	Serratia plymuthica	Serratia plymuthica	483	597	458	751
Bacteria	Proteobacteria	Gammaproteobacteria	Vibrionales	Vibrionaceae	Photobacterium	Photobacterium damselae	Photobacterium damselae	118	224	184	380
Archaea	Crenarchaeota	Thermoprotei	Desulfurococcales	Desulfurococcaceae	Staphylothermus	Staphylothermus marinus	Staphylothermus marinus	10	27	36	50
Bacteria	Proteobacteria	Betaproteobacteria	Burkholderiales	Burkholderiaceae	Burkholderia	Burkholderia sp. JP2-270	Burkholderia sp. JP2-270	375	495	361	642
Bacteria	Proteobacteria	Gammaproteobacteria	Oceanospirillales	Halomonadaceae	Halotalea	Halotalea alkalilenta	Halotalea alkalilenta	725	841	590	852
Bacteria	Bacteroidetes	Bacteroidia	Bacteroidales	Prevotellaceae	Prevotella	Prevotella melaninogenica	Prevotella melaninogenica	111	137	159	264
Bacteria	Proteobacteria	Gammaproteobacteria	Vibrionales	Vibrionaceae	Vibrio	Vibrio aphrogenes	Vibrio aphrogenes	107	141	110	191
Bacteria	Firmicutes	Bacilli	Lactobacillales	Lactobacillaceae	Lactobacillus	Lactobacillus plantarum	Lactobacillus plantarum	81	152	202	296
Bacteria	Proteobacteria	Betaproteobacteria	Burkholderiales	Burkholderiaceae	Burkholderia	Burkholderia mallei	Burkholderia mallei	24	38	41	40
Bacteria	Proteobacteria	Alphaproteobacteria	Rhodospirillales	Acetobacteraceae	Acetobacter	Acetobacter pomorum	Acetobacter pomorum	0	2	2	2
Bacteria	Proteobacteria	Betaproteobacteria	NA	NA	Candidatus Kinetoplastibacterium	Candidatus Kinetoplastibacterium crithidii	Candidatus Kinetoplastibacterium crithidii	21	38	52	95
Bacteria	Proteobacteria	Gammaproteobacteria	Xanthomonadales	Xanthomonadaceae	Lysobacter	Lysobacter sp. SJ-36	Lysobacter sp. SJ-36	615	843	638	922
Bacteria	Actinobacteria	Actinobacteria	Streptomycetales	Streptomycetaceae	Streptomyces	Streptomyces ambofaciens	Streptomyces ambofaciens	624	1176	985	1591
Bacteria	Firmicutes	Clostridia	Natranaerobiales	Natranaerobiaceae	Natranaerobius	Natranaerobius thermophilus	Natranaerobius thermophilus	93	206	265	402
Bacteria	Actinobacteria	Actinobacteria	Micrococcales	Microbacteriaceae	Microbacterium	Microbacterium sp. XT11	Microbacterium sp. XT11	433	467	406	620
Bacteria	Proteobacteria	Gammaproteobacteria	Pseudomonadales	Pseudomonadaceae	Pseudomonas	Pseudomonas sp. SGAir0191	Pseudomonas sp. SGAir0191	77	105	83	110
Archaea	Euryarchaeota	Halobacteria	Halobacteriales	Halobacteriaceae	NA	Halobacteriaceae archaeon HD8-45	Halobacteriaceae archaeon HD8-45	170	189	221	308
Bacteria	Proteobacteria	Alphaproteobacteria	Rhizobiales	Rhizobiaceae	Rhizobium	Rhizobium favelukesii	Rhizobium favelukesii	581	463	443	683
Bacteria	Proteobacteria	Gammaproteobacteria	Oceanospirillales	Halomonadaceae	Halomonas	Halomonas sp. hl-4	Halomonas sp. hl-4	70	61	56	107
Bacteria	Firmicutes	Bacilli	Bacillales	Bacillaceae	Bacillus	Bacillus mesonae	Bacillus mesonae	150	194	177	312
Bacteria	Firmicutes	Bacilli	Lactobacillales	Leuconostocaceae	Oenococcus	Oenococcus sicerae	Oenococcus sicerae	33	48	68	81
Bacteria	Bacteroidetes	Chitinophagia	Chitinophagales	Chitinophagaceae	Chitinophaga	Chitinophaga pinensis	Chitinophaga pinensis	1334	910	986	1481
Bacteria	Cyanobacteria	NA	Oscillatoriales	Oscillatoriaceae	Oscillatoria	Oscillatoria acuminata	Oscillatoria acuminata	23025	9007	4198	7456
Bacteria	Proteobacteria	Gammaproteobacteria	Alteromonadales	Alteromonadaceae	Alteromonas	Alteromonas mediterranea	Alteromonas mediterranea	379	257	253	395
Bacteria	Firmicutes	Bacilli	Bacillales	Bacillaceae	Bacillus	Bacillus sp. ZY-1-1	Bacillus sp. ZY-1-1	0	1	1	0
Bacteria	Proteobacteria	Deltaproteobacteria	Desulfovibrionales	Desulfovibrionaceae	Pseudodesulfovibrio	Pseudodesulfovibrio sp. SRB007	Pseudodesulfovibrio sp. SRB007	581	1347	1667	2750
Bacteria	Firmicutes	Bacilli	Bacillales	Bacillaceae	Bacillus	Bacillus wiedmannii	Bacillus wiedmannii	37	76	79	116
Bacteria	Actinobacteria	Actinobacteria	Propionibacteriales	Propionibacteriaceae	Microlunatus	Microlunatus sp. KUDC0627	Microlunatus sp. KUDC0627	440	674	653	1011
Bacteria	Firmicutes	Bacilli	Bacillales	Paenibacillaceae	Paenibacillus	Paenibacillus crassostreae	Paenibacillus crassostreae	85	133	111	225
Bacteria	Proteobacteria	Gammaproteobacteria	Pseudomonadales	Pseudomonadaceae	Pseudomonas	Pseudomonas sp. XWY-1	Pseudomonas sp. XWY-1	30	67	40	66
Bacteria	Proteobacteria	Betaproteobacteria	Burkholderiales	NA	Leptothrix	Leptothrix cholodnii	Leptothrix cholodnii	1161	1999	1513	2312
Bacteria	Actinobacteria	Actinobacteria	Corynebacteriales	Nocardiaceae	Rhodococcus	Rhodococcus jostii	Rhodococcus jostii	480	448	420	645
Bacteria	Firmicutes	Bacilli	Bacillales	Paenibacillaceae	Paenibacillus	Paenibacillus sp. 37	Paenibacillus sp. 37	73	77	102	152
Bacteria	Actinobacteria	Actinobacteria	Streptomycetales	Streptomycetaceae	Streptomyces	Streptomyces lincolnensis	Streptomyces lincolnensis	836	1565	1130	1942
Bacteria	Proteobacteria	Betaproteobacteria	Burkholderiales	Comamonadaceae	Rhodoferax	Rhodoferax saidenbachensis	Rhodoferax saidenbachensis	402	532	377	597
Archaea	Euryarchaeota	Methanococci	Methanococcales	Methanocaldococcaceae	Methanocaldococcus	Methanocaldococcus fervens	Methanocaldococcus fervens	15	38	73	77
Bacteria	Firmicutes	Bacilli	Lactobacillales	Enterococcaceae	Enterococcus	Enterococcus sp. CR-Ec1	Enterococcus sp. CR-Ec1	4	9	14	19
Bacteria	Proteobacteria	Betaproteobacteria	Burkholderiales	Comamonadaceae	Candidatus Symbiobacter	Candidatus Symbiobacter mobilis	Candidatus Symbiobacter mobilis	582	733	547	845
Bacteria	Proteobacteria	Gammaproteobacteria	Enterobacterales	Morganellaceae	Xenorhabdus	Xenorhabdus doucetiae	Xenorhabdus doucetiae	77	123	126	178
Bacteria	Firmicutes	Bacilli	Bacillales	Planococcaceae	Planococcus	Planococcus antarcticus	Planococcus antarcticus	42	120	128	227
Bacteria	Nitrospirae	Nitrospira	Nitrospirales	Nitrospiraceae	Nitrospira	Nitrospira moscoviensis	Nitrospira moscoviensis	1311	1602	1276	2172
Bacteria	Proteobacteria	Gammaproteobacteria	Alteromonadales	Alteromonadaceae	Marinobacter	Marinobacter salinus	Marinobacter salinus	322	431	339	577
Bacteria	Proteobacteria	Betaproteobacteria	Burkholderiales	NA	Aquabacterium	Aquabacterium olei	Aquabacterium olei	619	807	632	979
Bacteria	Proteobacteria	Betaproteobacteria	Rhodocyclales	Azonexaceae	Dechloromonas	Dechloromonas aromatica	Dechloromonas aromatica	545	747	570	842
Bacteria	Proteobacteria	Epsilonproteobacteria	Campylobacterales	Campylobacteraceae	Campylobacter	Campylobacter ureolyticus	Campylobacter ureolyticus	28	71	71	140
Bacteria	Proteobacteria	Gammaproteobacteria	Pseudomonadales	Pseudomonadaceae	Pseudomonas	Pseudomonas sp. IB20	Pseudomonas sp. IB20	93	145	108	208
Bacteria	Actinobacteria	Actinobacteria	Streptomycetales	Streptomycetaceae	Streptomyces	Streptomyces sp. TN58	Streptomyces sp. TN58	487	686	617	931
Bacteria	Actinobacteria	Actinobacteria	Corynebacteriales	Corynebacteriaceae	Corynebacterium	Corynebacterium sanguinis	Corynebacterium sanguinis	335	335	265	395
Bacteria	Proteobacteria	Gammaproteobacteria	Pseudomonadales	Pseudomonadaceae	Pseudomonas	Pseudomonas reinekei	Pseudomonas reinekei	184	218	210	281
Bacteria	Firmicutes	Clostridia	Clostridiales	Clostridiaceae	Hathewaya	Hathewaya histolytica	Hathewaya histolytica	28	84	137	182
Bacteria	Proteobacteria	Betaproteobacteria	NA	NA	NA	Betaproteobacteria bacterium GR16-43	Betaproteobacteria bacterium GR16-43	999	1183	943	1476
Bacteria	Proteobacteria	Alphaproteobacteria	Rhodospirillales	Rhodospirillaceae	NA	Rhodospirillaceae bacterium R5959	Rhodospirillaceae bacterium R5959	1568	1969	1669	2454
Bacteria	Firmicutes	Bacilli	Bacillales	Paenibacillaceae	Paenibacillus	Paenibacillus terrae	Paenibacillus terrae	44	80	100	146
Bacteria	Proteobacteria	Betaproteobacteria	Neisseriales	Neisseriaceae	Neisseria	Neisseria lactamica	Neisseria lactamica	48	86	80	140
Bacteria	Bacteroidetes	Flavobacteriia	Flavobacteriales	Flavobacteriaceae	Cellulophaga	Cellulophaga baltica	Cellulophaga baltica	380	241	217	376
Bacteria	Firmicutes	Tissierellia	Tissierellales	Peptoniphilaceae	Finegoldia	Finegoldia magna	Finegoldia magna	49	142	180	260
Bacteria	Actinobacteria	Actinobacteria	Corynebacteriales	Nocardiaceae	Rhodococcus	Rhodococcus sp. BH4	Rhodococcus sp. BH4	17	57	43	86
Bacteria	Firmicutes	Bacilli	Lactobacillales	Lactobacillaceae	Lactobacillus	Lactobacillus kunkeei	Lactobacillus kunkeei	30	31	61	70
Archaea	Euryarchaeota	Methanococci	Methanococcales	NA	Methanofervidicoccus	Methanofervidicoccus sp. A16	Methanofervidicoccus sp. A16	12	17	45	58
Bacteria	Bacteroidetes	Bacteroidia	Bacteroidales	Bacteroidaceae	Bacteroides	Bacteroides uniformis	Bacteroides uniformis	141	156	150	262
Bacteria	Proteobacteria	Gammaproteobacteria	Pseudomonadales	Pseudomonadaceae	Pseudomonas	Pseudomonas sp. ATCC 13867	Pseudomonas sp. ATCC 13867	467	672	531	829
Bacteria	Proteobacteria	Gammaproteobacteria	Pseudomonadales	Pseudomonadaceae	Pseudomonas	Pseudomonas rhizosphaerae	Pseudomonas rhizosphaerae	373	474	381	618
Bacteria	Actinobacteria	Actinobacteria	Streptomycetales	Streptomycetaceae	Streptomyces	Streptomyces xiamenensis	Streptomyces xiamenensis	695	1106	1001	1444
Bacteria	Actinobacteria	Actinobacteria	Micrococcales	Microbacteriaceae	Curtobacterium	Curtobacterium flaccumfaciens	Curtobacterium flaccumfaciens	490	627	563	815
Bacteria	Proteobacteria	Gammaproteobacteria	Enterobacterales	Enterobacteriaceae	Gibbsiella	Gibbsiella quercinecans	Gibbsiella quercinecans	260	399	313	523
Bacteria	Proteobacteria	Betaproteobacteria	Burkholderiales	Comamonadaceae	Hydrogenophaga	Hydrogenophaga sp. PBC	Hydrogenophaga sp. PBC	845	1212	898	1327
Bacteria	Proteobacteria	Gammaproteobacteria	Aeromonadales	Aeromonadaceae	Aeromonas	Aeromonas media	Aeromonas media	365	458	255	461
Bacteria	Firmicutes	Bacilli	Lactobacillales	Enterococcaceae	Enterococcus	Enterococcus sp. M190262	Enterococcus sp. M190262	15	13	22	27
Bacteria	Proteobacteria	Gammaproteobacteria	Pseudomonadales	Pseudomonadaceae	Azotobacter	Azotobacter vinelandii	Azotobacter vinelandii	850	769	621	929
Bacteria	Firmicutes	Clostridia	Clostridiales	Clostridiaceae	Clostridium	Clostridium estertheticum	Clostridium estertheticum	142	241	218	431
Bacteria	Proteobacteria	Gammaproteobacteria	Vibrionales	Vibrionaceae	Vibrio	Vibrio tubiashii	Vibrio tubiashii	75	150	133	240
Bacteria	Deinococcus-Thermus	Deinococci	Thermales	Thermaceae	Marinithermus	Marinithermus hydrothermalis	Marinithermus hydrothermalis	567	766	686	1041
Bacteria	Bacteroidetes	Cytophagia	Cytophagales	Cytophagaceae	Fibrella	Fibrella sp. ES10-3-2-2	Fibrella sp. ES10-3-2-2	770	574	492	797
Bacteria	Bacteroidetes	Flavobacteriia	Flavobacteriales	Flavobacteriaceae	Chryseobacterium	Chryseobacterium gleum	Chryseobacterium gleum	376	462	400	672
Bacteria	Proteobacteria	Gammaproteobacteria	Enterobacterales	Enterobacteriaceae	Enterobacter	Enterobacter cloacae complex sp. FDA-CDC-AR_0132	Enterobacter cloacae complex sp. FDA-CDC-AR_0132	11	3	9	9
Bacteria	Firmicutes	Bacilli	Lactobacillales	Lactobacillaceae	Lactobacillus	Lactobacillus crispatus	Lactobacillus crispatus	41	59	84	97
Bacteria	Proteobacteria	Gammaproteobacteria	Pseudomonadales	Moraxellaceae	Acinetobacter	Acinetobacter sp. TTH0-4	Acinetobacter sp. TTH0-4	44	67	48	112
Bacteria	Proteobacteria	Alphaproteobacteria	Rhizobiales	Phyllobacteriaceae	Hoeflea	Hoeflea phototrophica	Hoeflea phototrophica	1035	733	484	788
Bacteria	Proteobacteria	Gammaproteobacteria	Vibrionales	Vibrionaceae	Vibrio	Vibrio anguillarum	Vibrio anguillarum	62	114	126	221
Bacteria	Proteobacteria	Alphaproteobacteria	Rhizobiales	Brucellaceae	Brucella	Brucella sp. 141012304	Brucella sp. 141012304	25	31	29	67
Bacteria	Firmicutes	Clostridia	Clostridiales	Clostridiaceae	Clostridium	Clostridium tetani	Clostridium tetani	96	261	323	509
Bacteria	Firmicutes	Bacilli	Bacillales	Bacillaceae	Virgibacillus	Virgibacillus sp. 6R	Virgibacillus sp. 6R	67	114	134	221
Bacteria	Bacteroidetes	Bacteroidia	Bacteroidales	Muribaculaceae	NA	Muribaculaceae bacterium DSM 108610	Muribaculaceae bacterium DSM 108610	409	399	414	588
Bacteria	Ignavibacteriae	Ignavibacteria	Ignavibacteriales	Ignavibacteriaceae	Ignavibacterium	Ignavibacterium album	Ignavibacterium album	113	349	539	803
Bacteria	Actinobacteria	Actinobacteria	Corynebacteriales	Corynebacteriaceae	Corynebacterium	Corynebacterium riegelii	Corynebacterium riegelii	79	134	118	184
Bacteria	Proteobacteria	Gammaproteobacteria	Alteromonadales	Shewanellaceae	Shewanella	Shewanella sp. ANA-3	Shewanella sp. ANA-3	157	84	69	114
Bacteria	Firmicutes	Bacilli	Lactobacillales	Lactobacillaceae	Lactobacillus	Lactobacillus backii	Lactobacillus backii	80	68	93	133
Bacteria	Actinobacteria	Actinobacteria	Streptomycetales	Streptomycetaceae	Streptomyces	Streptomyces clavuligerus	Streptomyces clavuligerus	1007	1215	1073	1624
Bacteria	Proteobacteria	Alphaproteobacteria	Rhodobacterales	Rhodobacteraceae	Paracoccus	Paracoccus jeotgali	Paracoccus jeotgali	1968	1431	992	1696
Bacteria	Actinobacteria	Actinobacteria	Streptomycetales	Streptomycetaceae	Streptomyces	Streptomyces sp. TLI_053	Streptomyces sp. TLI_053	1298	1880	1603	2468
Bacteria	Bacteroidetes	Flavobacteriia	Flavobacteriales	Flavobacteriaceae	Polaribacter	Polaribacter sp. SA4-10	Polaribacter sp. SA4-10	302	172	194	329
Bacteria	Proteobacteria	Gammaproteobacteria	Pseudomonadales	Pseudomonadaceae	Pseudomonas	Pseudomonas oleovorans	Pseudomonas oleovorans	310	336	259	379
Bacteria	Bacteroidetes	Flavobacteriia	Flavobacteriales	Flavobacteriaceae	Polaribacter	Polaribacter sp. SA4-12	Polaribacter sp. SA4-12	291	242	260	447
Bacteria	Proteobacteria	Gammaproteobacteria	Enterobacterales	Yersiniaceae	Serratia	Serratia ficaria	Serratia ficaria	18	25	12	17
Bacteria	Actinobacteria	Actinobacteria	Propionibacteriales	Nocardioidaceae	Micropruina	Micropruina glycogenica	Micropruina glycogenica	556	766	674	1000
Bacteria	Proteobacteria	Gammaproteobacteria	Pseudomonadales	Pseudomonadaceae	Pseudomonas	Pseudomonas monteilii	Pseudomonas monteilii	634	886	638	922
Archaea	Euryarchaeota	Methanobacteria	Methanobacteriales	Methanobacteriaceae	Methanobacterium	Methanobacterium paludis	Methanobacterium paludis	37	64	97	175
Bacteria	Firmicutes	Bacilli	Bacillales	Bacillaceae	Geobacillus	Geobacillus sp. GHH01	Geobacillus sp. GHH01	10	15	6	19
Bacteria	Proteobacteria	Gammaproteobacteria	Enterobacterales	Enterobacteriaceae	Citrobacter	Citrobacter youngae	Citrobacter youngae	21	24	34	42
Bacteria	Actinobacteria	Actinobacteria	Corynebacteriales	Mycobacteriaceae	Mycobacterium	Mycobacterium sp. YC-RL4	Mycobacterium sp. YC-RL4	557	660	601	965
Bacteria	Proteobacteria	Alphaproteobacteria	Rhizobiales	Hyphomicrobiaceae	Youhaiella	Youhaiella tibetensis	Youhaiella tibetensis	924	865	779	1110
Bacteria	Firmicutes	Bacilli	Bacillales	Bacillaceae	Salicibibacter	Salicibibacter halophilus	Salicibibacter halophilus	157	157	158	254
Bacteria	Bacteroidetes	Saprospiria	Saprospirales	Saprospiraceae	Saprospira	Saprospira grandis	Saprospira grandis	866	383	291	456
Bacteria	Firmicutes	Bacilli	Bacillales	Bacillaceae	Lysinibacillus	Lysinibacillus sp. YS11	Lysinibacillus sp. YS11	46	112	105	188
Bacteria	Proteobacteria	Epsilonproteobacteria	Campylobacterales	Campylobacteraceae	Campylobacter	Campylobacter coli	Campylobacter coli	154	143	141	248
Bacteria	Synergistetes	Synergistia	Synergistales	Synergistaceae	Acetomicrobium	Acetomicrobium mobile	Acetomicrobium mobile	154	271	219	381
Bacteria	Tenericutes	Mollicutes	Entomoplasmatales	Spiroplasmataceae	Spiroplasma	Spiroplasma corruscae	Spiroplasma corruscae	11	38	44	87
Bacteria	Proteobacteria	Gammaproteobacteria	Enterobacterales	Enterobacteriaceae	Candidatus Purcelliella	Candidatus Purcelliella pentastirinorum	Candidatus Purcelliella pentastirinorum	7	12	13	31
Bacteria	Proteobacteria	Gammaproteobacteria	Chromatiales	Chromatiaceae	Marichromatium	Marichromatium purpuratum	Marichromatium purpuratum	3873	6675	4518	6861
Bacteria	Proteobacteria	Gammaproteobacteria	Pasteurellales	Pasteurellaceae	Pasteurella	Pasteurella multocida	Pasteurella multocida	267	281	266	430
Archaea	Crenarchaeota	Thermoprotei	Thermoproteales	Thermofilaceae	Thermofilum	Thermofilum uzonense	Thermofilum uzonense	5	6	23	25
Bacteria	Firmicutes	Clostridia	Clostridiales	Ruminococcaceae	NA	[Clostridium] cellulosi	[Clostridium] cellulosi	179	163	179	270
Bacteria	Proteobacteria	Alphaproteobacteria	Rhodobacterales	Rhodobacteraceae	Phaeobacter	Phaeobacter porticola	Phaeobacter porticola	324	315	246	409
Bacteria	Tenericutes	Mollicutes	Mycoplasmatales	Mycoplasmataceae	Mycoplasma	Mycoplasma columborale	Mycoplasma columborale	11	13	39	72
Bacteria	Firmicutes	Bacilli	Lactobacillales	Streptococcaceae	Streptococcus	Streptococcus iniae	Streptococcus iniae	21	34	47	80
Bacteria	Proteobacteria	Betaproteobacteria	Burkholderiales	Oxalobacteraceae	Janthinobacterium	Janthinobacterium sp. 1_2014MBL_MicDiv	Janthinobacterium sp. 1_2014MBL_MicDiv	500	658	502	800
Bacteria	Bacteroidetes	Sphingobacteriia	Sphingobacteriales	Sphingobacteriaceae	Mucilaginibacter	Mucilaginibacter gotjawali	Mucilaginibacter gotjawali	689	700	586	918
Bacteria	Proteobacteria	Gammaproteobacteria	Pseudomonadales	Pseudomonadaceae	Pseudomonas	Pseudomonas knackmussii	Pseudomonas knackmussii	715	826	568	859
Bacteria	Actinobacteria	Actinobacteria	Micrococcales	Cellulomonadaceae	Oerskovia	Oerskovia sp. KBS0722	Oerskovia sp. KBS0722	505	661	607	890
Bacteria	Proteobacteria	Gammaproteobacteria	Pseudomonadales	Moraxellaceae	Acinetobacter	Acinetobacter baumannii	Acinetobacter baumannii	173	228	265	442
Bacteria	Proteobacteria	Gammaproteobacteria	Enterobacterales	Enterobacteriaceae	Enterobacter	Enterobacter kobei	Enterobacter kobei	32	73	41	83
Bacteria	Firmicutes	Bacilli	Lactobacillales	Streptococcaceae	Streptococcus	Streptococcus halotolerans	Streptococcus halotolerans	22	34	51	48
Bacteria	Proteobacteria	Gammaproteobacteria	Pseudomonadales	Moraxellaceae	Acinetobacter	Acinetobacter sp. WCHAc010034	Acinetobacter sp. WCHAc010034	198	241	187	323
Archaea	Euryarchaeota	Methanomicrobia	Methanomicrobiales	Methanoregulaceae	Methanoregula	Methanoregula formicica	Methanoregula formicica	124	171	219	308
Bacteria	Actinobacteria	Actinobacteria	Streptomycetales	Streptomycetaceae	Streptomyces	Streptomyces sp. SS52	Streptomyces sp. SS52	90	146	95	154
Bacteria	Firmicutes	Tissierellia	Tissierellales	Peptoniphilaceae	Peptoniphilus	Peptoniphilus ivorii	Peptoniphilus ivorii	179	257	219	335
Bacteria	Proteobacteria	Gammaproteobacteria	Alteromonadales	Ferrimonadaceae	Ferrimonas	Ferrimonas balearica	Ferrimonas balearica	727	807	539	830
Bacteria	Proteobacteria	Gammaproteobacteria	Alteromonadales	Alteromonadaceae	Marinobacter	Marinobacter sp. LV10R510-11A	Marinobacter sp. LV10R510-11A	331	419	298	495
Bacteria	Proteobacteria	Alphaproteobacteria	Rhizobiales	Brucellaceae	Brucella	Brucella sp. 09RB8910	Brucella sp. 09RB8910	16	12	23	36
Bacteria	Proteobacteria	Betaproteobacteria	Burkholderiales	Oxalobacteraceae	Janthinobacterium	Janthinobacterium sp. SNU WT3	Janthinobacterium sp. SNU WT3	252	445	306	517
Bacteria	Bacteroidetes	Cytophagia	Cytophagales	Hymenobacteraceae	Rufibacter	Rufibacter sp. DG15C	Rufibacter sp. DG15C	692	358	366	495
Bacteria	Bacteroidetes	Flavobacteriia	Flavobacteriales	Blattabacteriaceae	Blattabacterium	Blattabacterium sp. (Periplaneta americana)	Blattabacterium sp. (Periplaneta americana)	163	61	22	66
Bacteria	Spirochaetes	Spirochaetia	Spirochaetales	Borreliaceae	Borreliella	Borreliella burgdorferi	Borreliella burgdorferi	11	35	57	110
Bacteria	Actinobacteria	Actinobacteria	Corynebacteriales	Mycobacteriaceae	Mycobacterium	Mycobacterium avium	Mycobacterium avium	645	1228	1026	1577
Bacteria	Tenericutes	Mollicutes	Mycoplasmatales	Mycoplasmataceae	Mycoplasma	Mycoplasma mycoides	Mycoplasma mycoides	17	54	69	103
Bacteria	Bacteroidetes	Flavobacteriia	Flavobacteriales	Crocinitomicaceae	Fluviicola	Fluviicola taffensis	Fluviicola taffensis	222	245	211	330
Bacteria	Planctomycetes	Planctomycetia	Pirellulales	Thermoguttaceae	Thermogutta	Thermogutta terrifontis	Thermogutta terrifontis	398	768	836	1396
Bacteria	Proteobacteria	Epsilonproteobacteria	Campylobacterales	Campylobacteraceae	Campylobacter	Campylobacter sp. RM6137	Campylobacter sp. RM6137	24	33	54	60
Bacteria	Firmicutes	Bacilli	Lactobacillales	Lactobacillaceae	Lactobacillus	Lactobacillus gastricus	Lactobacillus gastricus	16	46	51	61
Bacteria	Chlamydiae	Chlamydiia	Chlamydiales	Chlamydiaceae	Chlamydia	Chlamydia pneumoniae	Chlamydia pneumoniae	15	25	31	35
Bacteria	Actinobacteria	Actinobacteria	Micrococcales	Dermabacteraceae	Brachybacterium	Brachybacterium sp. VM2412	Brachybacterium sp. VM2412	403	554	527	711
Bacteria	Actinobacteria	Actinobacteria	Streptosporangiales	Thermomonosporaceae	Actinomadura	Actinomadura amylolytica	Actinomadura amylolytica	947	1457	1216	1796
Archaea	Euryarchaeota	Thermoplasmata	Thermoplasmatales	Thermoplasmataceae	Thermoplasma	Thermoplasma acidophilum	Thermoplasma acidophilum	9	31	45	64
Bacteria	Firmicutes	Bacilli	Lactobacillales	Lactobacillaceae	Lactobacillus	Lactobacillus hordei	Lactobacillus hordei	24	56	61	95
Archaea	Crenarchaeota	Thermoprotei	Thermoproteales	Thermoproteaceae	Pyrobaculum	Pyrobaculum neutrophilum	Pyrobaculum neutrophilum	39	88	62	104
Bacteria	Bacteroidetes	Flavobacteriia	Flavobacteriales	Flavobacteriaceae	Elizabethkingia	Elizabethkingia sp. 2-6	Elizabethkingia sp. 2-6	49	64	67	110
Bacteria	Proteobacteria	Gammaproteobacteria	Methylococcales	Methylococcaceae	Methylomonas	Methylomonas sp. LW13	Methylomonas sp. LW13	580	698	523	887
Bacteria	Proteobacteria	Betaproteobacteria	Burkholderiales	Alcaligenaceae	Taylorella	Taylorella equigenitalis	Taylorella equigenitalis	39	50	50	85
Bacteria	Thermotogae	Thermotogae	Thermotogales	Fervidobacteriaceae	Fervidobacterium	Fervidobacterium changbaicum	Fervidobacterium changbaicum	3	6	3	16
Bacteria	Firmicutes	Bacilli	Lactobacillales	Lactobacillaceae	Lactobacillus	Lactobacillus delbrueckii	Lactobacillus delbrueckii	228	251	208	341
Bacteria	Planctomycetes	Planctomycetia	Planctomycetales	Planctomycetaceae	Planctopirus	Planctopirus limnophila	Planctopirus limnophila	117	180	214	344
Bacteria	Proteobacteria	Alphaproteobacteria	Rhodobacterales	Rhodobacteraceae	Roseovarius	Roseovarius sp. TM1035	Roseovarius sp. TM1035	283	226	147	239
Bacteria	Firmicutes	Bacilli	Lactobacillales	Streptococcaceae	Streptococcus	Streptococcus himalayensis	Streptococcus himalayensis	34	36	34	71
Bacteria	Bacteroidetes	Flavobacteriia	Flavobacteriales	Flavobacteriaceae	Flavobacterium	Flavobacterium crassostreae	Flavobacterium crassostreae	207	165	152	262
Bacteria	Actinobacteria	Actinobacteria	Corynebacteriales	Nocardiaceae	Nocardia	Nocardia farcinica	Nocardia farcinica	1048	1413	1183	1894
Bacteria	Proteobacteria	Gammaproteobacteria	Legionellales	Coxiellaceae	Aquicella	Aquicella siphonis	Aquicella siphonis	139	218	196	327
Bacteria	Proteobacteria	Gammaproteobacteria	Alteromonadales	Shewanellaceae	Shewanella	Shewanella sp. TH2012	Shewanella sp. TH2012	341	425	302	496
Bacteria	Actinobacteria	Actinobacteria	Actinomycetales	Actinomycetaceae	Actinomyces	Actinomyces sp. Z16	Actinomyces sp. Z16	388	515	436	691
Bacteria	Proteobacteria	Gammaproteobacteria	Alteromonadales	Shewanellaceae	Shewanella	Shewanella benthica	Shewanella benthica	61	82	70	112
Bacteria	Firmicutes	Bacilli	Lactobacillales	Lactobacillaceae	Lactobacillus	Lactobacillus sp. BHWM-4	Lactobacillus sp. BHWM-4	18	15	45	57
Bacteria	Tenericutes	Mollicutes	Mycoplasmatales	Mycoplasmataceae	Mycoplasma	Mycoplasma haemocanis	Mycoplasma haemocanis	17	12	15	37
Bacteria	Proteobacteria	Epsilonproteobacteria	Campylobacterales	Campylobacteraceae	Arcobacter	Arcobacter thereius	Arcobacter thereius	25	50	60	114
Bacteria	Proteobacteria	Gammaproteobacteria	Xanthomonadales	Xanthomonadaceae	Stenotrophomonas	Stenotrophomonas sp. pho	Stenotrophomonas sp. pho	42	76	72	99
Bacteria	Tenericutes	Mollicutes	Mycoplasmatales	Mycoplasmataceae	Mycoplasma	Mycoplasma hyopneumoniae	Mycoplasma hyopneumoniae	24	43	37	105
Bacteria	Actinobacteria	Actinobacteria	Streptomycetales	Streptomycetaceae	Streptomyces	Streptomyces kanamyceticus	Streptomyces kanamyceticus	517	843	700	1177
Bacteria	Proteobacteria	Gammaproteobacteria	Enterobacterales	Enterobacteriaceae	Candidatus Blochmannia	Candidatus Blochmannia floridanus	Candidatus Blochmannia floridanus	14	20	15	35
Bacteria	Proteobacteria	Gammaproteobacteria	Pseudomonadales	Pseudomonadaceae	Pseudomonas	Pseudomonas sp. LG1D9	Pseudomonas sp. LG1D9	320	241	217	324
Bacteria	Firmicutes	Clostridia	Clostridiales	Clostridiaceae	Clostridium	Clostridium tyrobutyricum	Clostridium tyrobutyricum	54	146	219	308
Bacteria	Actinobacteria	Actinobacteria	Micromonosporales	Micromonosporaceae	Micromonospora	Micromonospora echinaurantiaca	Micromonospora echinaurantiaca	888	1136	960	1438
Bacteria	Tenericutes	Mollicutes	Entomoplasmatales	Entomoplasmataceae	Mesoplasma	Mesoplasma coleopterae	Mesoplasma coleopterae	11	22	34	59
Bacteria	Proteobacteria	Gammaproteobacteria	Enterobacterales	Enterobacteriaceae	Candidatus Blochmannia	Blochmannia endosymbiont of Polyrhachis (Hedomyrma) turneri	Blochmannia endosymbiont of Polyrhachis (Hedomyrma) turneri	51	33	27	41
Bacteria	Proteobacteria	Alphaproteobacteria	Rhodobacterales	Rhodobacteraceae	Sagittula	Sagittula sp. P11	Sagittula sp. P11	4604	3038	2155	3443
Bacteria	Firmicutes	Bacilli	Bacillales	Bacillaceae	Salimicrobium	Salimicrobium jeotgali	Salimicrobium jeotgali	81	175	183	298
Bacteria	Firmicutes	Bacilli	Bacillales	Paenibacillaceae	Paenibacillus	Paenibacillus lautus	Paenibacillus lautus	99	157	139	241
Archaea	Euryarchaeota	Thermococci	Thermococcales	Thermococcaceae	Thermococcus	Thermococcus sp. P6	Thermococcus sp. P6	28	98	113	169
Bacteria	Proteobacteria	Gammaproteobacteria	Pseudomonadales	Pseudomonadaceae	Pseudomonas	Pseudomonas extremorientalis	Pseudomonas extremorientalis	125	282	181	237
Bacteria	Planctomycetes	NA	NA	NA	NA	Planctomycetes bacterium Pan265	Planctomycetes bacterium Pan265	2899	2457	2851	5263
Bacteria	Firmicutes	Bacilli	Bacillales	Bacillaceae	Halobacillus	Halobacillus litoralis	Halobacillus litoralis	105	162	146	251
Bacteria	Deferribacteres	Deferribacteres	Deferribacterales	Deferribacteraceae	Flexistipes	Flexistipes sinusarabici	Flexistipes sinusarabici	74	291	339	644
Bacteria	Proteobacteria	Gammaproteobacteria	Vibrionales	Vibrionaceae	Vibrio	Vibrio scophthalmi	Vibrio scophthalmi	257	152	130	199
Bacteria	Proteobacteria	Gammaproteobacteria	Enterobacterales	Enterobacteriaceae	Shigella	Shigella flexneri	Shigella flexneri	11	38	20	27
Bacteria	Proteobacteria	Gammaproteobacteria	Chromatiales	Ectothiorhodospiraceae	Ectothiorhodospira	Ectothiorhodospira haloalkaliphila	Ectothiorhodospira haloalkaliphila	1300	1831	1035	1460
Bacteria	Firmicutes	Clostridia	Clostridiales	Clostridiaceae	Clostridium	Clostridium botulinum	Clostridium botulinum	514	1182	1418	2437
Bacteria	Proteobacteria	Alphaproteobacteria	Rhodospirillales	Rhodospirillaceae	Thalassospira	Thalassospira xiamenensis	Thalassospira xiamenensis	440	493	402	709
Bacteria	Proteobacteria	Betaproteobacteria	Burkholderiales	Alcaligenaceae	Bordetella	Bordetella sp. HZ20	Bordetella sp. HZ20	361	222	212	342
Bacteria	Firmicutes	Bacilli	Lactobacillales	Streptococcaceae	Streptococcus	Streptococcus sanguinis	Streptococcus sanguinis	87	126	149	220
Bacteria	Proteobacteria	Gammaproteobacteria	Enterobacterales	Enterobacteriaceae	Escherichia	Escherichia marmotae	Escherichia marmotae	110	94	77	137
Bacteria	Actinobacteria	Actinobacteria	Streptomycetales	Streptomycetaceae	Streptomyces	Streptomyces asterosporus	Streptomyces asterosporus	493	718	723	959
Bacteria	Proteobacteria	Gammaproteobacteria	Enterobacterales	Erwiniaceae	Pantoea	Pantoea rwandensis	Pantoea rwandensis	124	159	147	285
Bacteria	Cyanobacteria	NA	Synechococcales	Synechococcaceae	Thermosynechococcus	Thermosynechococcus vulcanus	Thermosynechococcus vulcanus	191	103	50	104
Bacteria	Proteobacteria	Betaproteobacteria	Burkholderiales	Burkholderiaceae	Burkholderia	Burkholderia sp. MSMB0852	Burkholderia sp. MSMB0852	29	37	63	74
Bacteria	Actinobacteria	Actinobacteria	Micromonosporales	Micromonosporaceae	Micromonospora	Micromonospora purpureochromogenes	Micromonospora purpureochromogenes	670	1037	894	1374
Bacteria	Bacteroidetes	Flavobacteriia	Flavobacteriales	Flavobacteriaceae	Chryseobacterium	Chryseobacterium sp. IHB B 17019	Chryseobacterium sp. IHB B 17019	129	133	153	256
Bacteria	Planctomycetes	NA	NA	NA	NA	Planctomycetes bacterium ETA_A8	Planctomycetes bacterium ETA_A8	545	841	908	1482
Bacteria	Bacteroidetes	Flavobacteriia	Flavobacteriales	Flavobacteriaceae	Flavobacterium	Flavobacterium sp. 140616W15	Flavobacterium sp. 140616W15	369	206	246	396
Bacteria	Proteobacteria	Gammaproteobacteria	Pseudomonadales	Pseudomonadaceae	Pseudomonas	Pseudomonas trivialis	Pseudomonas trivialis	438	625	461	708
Bacteria	Tenericutes	Mollicutes	Entomoplasmatales	Entomoplasmataceae	Entomoplasma	Entomoplasma melaleucae	Entomoplasma melaleucae	9	24	56	44
Bacteria	Tenericutes	Mollicutes	Entomoplasmatales	Entomoplasmataceae	Entomoplasma	Entomoplasma luminosum	Entomoplasma luminosum	17	36	48	78
Bacteria	Firmicutes	Bacilli	Bacillales	Bacillaceae	Fictibacillus	Fictibacillus arsenicus	Fictibacillus arsenicus	36	86	99	184
Bacteria	Proteobacteria	Alphaproteobacteria	Caulobacterales	Caulobacteraceae	Caulobacter	Caulobacter flavus	Caulobacter flavus	1266	1588	1237	1975
Bacteria	Proteobacteria	Alphaproteobacteria	Rhizobiales	Bradyrhizobiaceae	Bosea	Bosea sp. F3-2	Bosea sp. F3-2	1091	1121	974	1418
Bacteria	Proteobacteria	Gammaproteobacteria	Alteromonadales	Shewanellaceae	Shewanella	Shewanella piezotolerans	Shewanella piezotolerans	75	110	85	174
Bacteria	Proteobacteria	Alphaproteobacteria	Rhizobiales	Brucellaceae	Brucella	Brucella canis	Brucella canis	4	1	0	0
Bacteria	Actinobacteria	Actinobacteria	Corynebacteriales	Gordoniaceae	Gordonia	Gordonia sp. KTR9	Gordonia sp. KTR9	369	623	518	770
Bacteria	Proteobacteria	Gammaproteobacteria	Pseudomonadales	Pseudomonadaceae	Pseudomonas	Pseudomonas denitrificans (nomen rejiciendum)	Pseudomonas denitrificans (nomen rejiciendum)	582	769	637	1016
Bacteria	Firmicutes	Clostridia	Clostridiales	Clostridiaceae	Clostridium	Clostridium aceticum	Clostridium aceticum	70	145	182	290
Bacteria	Proteobacteria	Gammaproteobacteria	Oceanospirillales	Halomonadaceae	Halomonas	Halomonas alkaliphila	Halomonas alkaliphila	28	21	19	27
Bacteria	Proteobacteria	Gammaproteobacteria	Pseudomonadales	Pseudomonadaceae	Pseudomonas	Pseudomonas sp. NC02	Pseudomonas sp. NC02	73	118	49	94
Bacteria	Actinobacteria	Actinobacteria	Micrococcales	Microbacteriaceae	Candidatus Aquiluna	Candidatus Aquiluna sp. UB-MaderosW2red	Candidatus Aquiluna sp. UB-MaderosW2red	58	66	68	97
Bacteria	Proteobacteria	Gammaproteobacteria	Enterobacterales	Yersiniaceae	Serratia	Serratia sp. SCBI	Serratia sp. SCBI	12	15	14	29
Bacteria	Proteobacteria	Gammaproteobacteria	Pseudomonadales	Pseudomonadaceae	Pseudomonas	Pseudomonas sp. CFSAN084952	Pseudomonas sp. CFSAN084952	19	42	16	27
Archaea	Thaumarchaeota	NA	NA	NA	Candidatus Nitrosopelagicus	Candidatus Nitrosopelagicus brevis	Candidatus Nitrosopelagicus brevis	13	37	56	100
Bacteria	Bacteroidetes	Bacteroidia	Bacteroidales	Bacteroidaceae	Bacteroides	Bacteroides thetaiotaomicron	Bacteroides thetaiotaomicron	215	240	371	514
Bacteria	Actinobacteria	Actinobacteria	Streptomycetales	Streptomycetaceae	Streptomyces	Streptomyces sp. FR-008	Streptomyces sp. FR-008	88	85	67	105
Bacteria	Firmicutes	Bacilli	Bacillales	NA	Exiguobacterium	Exiguobacterium mexicanum	Exiguobacterium mexicanum	127	154	122	260
Bacteria	Thermotogae	Thermotogae	Thermotogales	Fervidobacteriaceae	Thermosipho	Thermosipho sp. 1070	Thermosipho sp. 1070	0	0	1	0
Bacteria	Spirochaetes	Spirochaetia	Brachyspirales	Brachyspiraceae	Brachyspira	Brachyspira intermedia	Brachyspira intermedia	59	129	136	220
Bacteria	Bacteroidetes	Bacteroidia	Bacteroidales	Prevotellaceae	Prevotella	Prevotella enoeca	Prevotella enoeca	94	139	177	270
Bacteria	Firmicutes	Clostridia	Thermoanaerobacterales	Thermoanaerobacteraceae	Thermoanaerobacter	Thermoanaerobacter pseudethanolicus	Thermoanaerobacter pseudethanolicus	0	2	2	0
Bacteria	Proteobacteria	Betaproteobacteria	Burkholderiales	Alcaligenaceae	Pusillimonas	Pusillimonas sp. T7-7	Pusillimonas sp. T7-7	204	234	230	338
Bacteria	Proteobacteria	Betaproteobacteria	Burkholderiales	Oxalobacteraceae	Collimonas	Collimonas arenae	Collimonas arenae	586	676	531	811
Archaea	Euryarchaeota	Methanomicrobia	Methanomicrobiales	Methanospirillaceae	Methanospirillum	Methanospirillum hungatei	Methanospirillum hungatei	66	147	177	247
Bacteria	Tenericutes	Mollicutes	Mycoplasmatales	Mycoplasmataceae	Mycoplasma	Mycoplasma haemofelis	Mycoplasma haemofelis	25	29	11	44
Bacteria	Spirochaetes	Spirochaetia	Brachyspirales	Brachyspiraceae	Brachyspira	Brachyspira hampsonii	Brachyspira hampsonii	25	97	169	244
Bacteria	Proteobacteria	Deltaproteobacteria	Myxococcales	Sandaracinaceae	Sandaracinus	Sandaracinus amylolyticus	Sandaracinus amylolyticus	2156	2660	2191	3373
Bacteria	Proteobacteria	Gammaproteobacteria	Chromatiales	Chromatiaceae	Rheinheimera	Rheinheimera sp. D18	Rheinheimera sp. D18	62	73	58	99
Archaea	Euryarchaeota	Methanomicrobia	Methanosarcinales	Methanosarcinaceae	Methanohalophilus	Methanohalophilus mahii	Methanohalophilus mahii	19	78	206	210
Bacteria	Proteobacteria	Alphaproteobacteria	Sphingomonadales	Sphingomonadaceae	Blastomonas	Blastomonas sp. RAC04	Blastomonas sp. RAC04	237	199	139	204
Bacteria	Proteobacteria	Gammaproteobacteria	Pseudomonadales	Pseudomonadaceae	Pseudomonas	Pseudomonas viridiflava	Pseudomonas viridiflava	312	465	366	585
Bacteria	Firmicutes	Bacilli	Bacillales	Bacillaceae	Bacillus	Bacillus lehensis	Bacillus lehensis	26	65	74	149
Bacteria	Proteobacteria	Betaproteobacteria	Burkholderiales	Burkholderiaceae	Burkholderia	Burkholderia cenocepacia	Burkholderia cenocepacia	1169	1415	1303	1966
Bacteria	Proteobacteria	Gammaproteobacteria	Enterobacterales	Enterobacteriaceae	Cronobacter	Cronobacter dublinensis	Cronobacter dublinensis	154	253	213	367
Bacteria	Proteobacteria	Alphaproteobacteria	Rhodobacterales	Rhodobacteraceae	Rhodobacter	Rhodobacter sp. LPB0142	Rhodobacter sp. LPB0142	2988	1925	1365	2035
Bacteria	Proteobacteria	Gammaproteobacteria	Enterobacterales	Enterobacteriaceae	Enterobacter	Enterobacter sp. E20	Enterobacter sp. E20	36	38	8	23
Bacteria	Proteobacteria	Alphaproteobacteria	Rhodobacterales	Rhodobacteraceae	Ruegeria	Ruegeria sp. TM1040	Ruegeria sp. TM1040	803	602	477	713
Bacteria	Proteobacteria	Betaproteobacteria	Burkholderiales	Oxalobacteraceae	Janthinobacterium	Janthinobacterium sp. Marseille	Janthinobacterium sp. Marseille	133	233	159	275
Bacteria	Firmicutes	NA	NA	NA	NA	endosymbiont 'TC1' of Trimyema compressum	endosymbiont 'TC1' of Trimyema compressum	22	73	109	143
Bacteria	Proteobacteria	Alphaproteobacteria	Rhizobiales	Bradyrhizobiaceae	Bradyrhizobium	Bradyrhizobium sp. ORS 3257	Bradyrhizobium sp. ORS 3257	419	615	566	933
Bacteria	Actinobacteria	Actinobacteria	Pseudonocardiales	Pseudonocardiaceae	Saccharomonospora	Saccharomonospora cyanea	Saccharomonospora cyanea	415	697	574	976
Bacteria	Firmicutes	Bacilli	Bacillales	Staphylococcaceae	Macrococcus	Macrococcus sp. IME1552	Macrococcus sp. IME1552	17	41	74	83
Bacteria	Fusobacteria	Fusobacteriia	Fusobacteriales	Fusobacteriaceae	Fusobacterium	Fusobacterium sp. oral taxon 203	Fusobacterium sp. oral taxon 203	13	32	50	109
Bacteria	Deinococcus-Thermus	Deinococci	Deinococcales	Deinococcaceae	Deinococcus	Deinococcus swuensis	Deinococcus swuensis	574	722	580	910
Bacteria	Proteobacteria	Alphaproteobacteria	Rhodospirillales	Acetobacteraceae	Acetobacter	Acetobacter sp. KACC 21233	Acetobacter sp. KACC 21233	238	202	166	216
Bacteria	Firmicutes	Bacilli	Bacillales	Paenibacillaceae	Paenibacillus	Paenibacillus sp. Y412MC10	Paenibacillus sp. Y412MC10	174	320	265	426
Bacteria	Proteobacteria	Betaproteobacteria	Burkholderiales	Burkholderiaceae	Burkholderia	Burkholderia oklahomensis	Burkholderia oklahomensis	253	395	327	480
Bacteria	Firmicutes	Clostridia	Clostridiales	Peptococcaceae	Desulfosporosinus	Desulfosporosinus acidiphilus	Desulfosporosinus acidiphilus	73	214	268	474
Bacteria	Proteobacteria	Alphaproteobacteria	Rhizobiales	Brucellaceae	Brucella	Brucella microti	Brucella microti	0	0	1	1
Archaea	Euryarchaeota	Thermococci	Thermococcales	Thermococcaceae	Thermococcus	Thermococcus barophilus	Thermococcus barophilus	21	58	83	68
Bacteria	Firmicutes	Bacilli	Lactobacillales	Lactobacillaceae	Lactobacillus	Lactobacillus reuteri	Lactobacillus reuteri	116	155	180	283
Bacteria	Firmicutes	Bacilli	Lactobacillales	Streptococcaceae	Streptococcus	Streptococcus dysgalactiae	Streptococcus dysgalactiae	23	53	91	113
Bacteria	Proteobacteria	Gammaproteobacteria	Enterobacterales	Enterobacteriaceae	Enterobacter	Enterobacter cloacae	Enterobacter cloacae	823	1077	766	1405
Archaea	Euryarchaeota	Thermoplasmata	Thermoplasmatales	Ferroplasmaceae	Ferroplasma	Ferroplasma acidarmanus	Ferroplasma acidarmanus	11	21	25	42
Bacteria	Proteobacteria	Gammaproteobacteria	Vibrionales	Vibrionaceae	Vibrio	Vibrio gazogenes	Vibrio gazogenes	92	126	130	238
Bacteria	Proteobacteria	Alphaproteobacteria	Rhodobacterales	Rhodobacteraceae	Paraoceanicella	Paraoceanicella profunda	Paraoceanicella profunda	4549	3244	2393	3777
Bacteria	Proteobacteria	Gammaproteobacteria	Pseudomonadales	Pseudomonadaceae	Pseudomonas	Pseudomonas sp. A214	Pseudomonas sp. A214	31	48	39	64
Bacteria	Proteobacteria	Gammaproteobacteria	Enterobacterales	Enterobacteriaceae	Limnobaculum	Limnobaculum parvum	Limnobaculum parvum	79	89	78	109
Bacteria	Proteobacteria	Alphaproteobacteria	Sphingomonadales	Sphingomonadaceae	Sphingopyxis	Sphingopyxis macrogoltabida	Sphingopyxis macrogoltabida	859	1003	888	1256
Bacteria	Proteobacteria	Gammaproteobacteria	Vibrionales	Vibrionaceae	Photobacterium	Photobacterium gaetbulicola	Photobacterium gaetbulicola	201	234	213	322
Bacteria	Proteobacteria	Alphaproteobacteria	Rhizobiales	Phyllobacteriaceae	Mesorhizobium	Mesorhizobium soli	Mesorhizobium soli	747	1132	935	1473
Bacteria	Firmicutes	Clostridia	Clostridiales	Clostridiales Family XIII. Incertae Sedis	NA	[Eubacterium] sulci	[Eubacterium] sulci	16	38	68	102
Bacteria	Proteobacteria	Gammaproteobacteria	Enterobacterales	Enterobacteriaceae	Cronobacter	Cronobacter muytjensii	Cronobacter muytjensii	132	177	164	280
Bacteria	Firmicutes	Bacilli	Bacillales	Bacillaceae	Halobacillus	Halobacillus halophilus	Halobacillus halophilus	97	106	119	206
Bacteria	Proteobacteria	Betaproteobacteria	Nitrosomonadales	Methylophilaceae	Candidatus Methylopumilus	Candidatus Methylopumilus turicensis	Candidatus Methylopumilus turicensis	25	60	70	101
Bacteria	Bacteroidetes	Cytophagia	Cytophagales	Cytophagaceae	Cytophaga	Cytophaga hutchinsonii	Cytophaga hutchinsonii	324	255	270	418
Bacteria	Bacteroidetes	Flavobacteriia	Flavobacteriales	Flavobacteriaceae	Robiginitalea	Robiginitalea biformata	Robiginitalea biformata	1071	737	743	1039
Bacteria	Proteobacteria	Gammaproteobacteria	Enterobacterales	Yersiniaceae	Serratia	Serratia sp. FGI94	Serratia sp. FGI94	106	187	77	210
Bacteria	Firmicutes	Bacilli	Bacillales	Bacillaceae	Virgibacillus	Virgibacillus phasianinus	Virgibacillus phasianinus	44	103	125	198
Bacteria	Verrucomicrobia	Opitutae	Puniceicoccales	Puniceicoccaceae	Coraliomargarita	Coraliomargarita akajimensis	Coraliomargarita akajimensis	1333	901	969	2012
Bacteria	Proteobacteria	Alphaproteobacteria	Sphingomonadales	Erythrobacteraceae	Erythrobacter	Erythrobacter sp. KY5	Erythrobacter sp. KY5	471	389	306	459
Bacteria	Actinobacteria	Actinobacteria	Actinomycetales	Actinomycetaceae	Actinomyces	Actinomyces naeslundii	Actinomyces naeslundii	71	117	88	110
Bacteria	Firmicutes	Bacilli	Bacillales	Bacillaceae	Anoxybacillus	Anoxybacillus kamchatkensis	Anoxybacillus kamchatkensis	18	15	20	32
Bacteria	Proteobacteria	Gammaproteobacteria	Enterobacterales	Pectobacteriaceae	Pectobacterium	Pectobacterium brasiliense	Pectobacterium brasiliense	60	96	93	147
Bacteria	Actinobacteria	Actinobacteria	Streptomycetales	Streptomycetaceae	Streptomyces	Streptomyces spongiicola	Streptomyces spongiicola	413	796	741	1078
Bacteria	Cyanobacteria	NA	Nostocales	Nostocaceae	Anabaena	Anabaena sp. 90	Anabaena sp. 90	855	479	218	370
Bacteria	Actinobacteria	Actinobacteria	Bifidobacteriales	Bifidobacteriaceae	Bifidobacterium	Bifidobacterium catenulatum	Bifidobacterium catenulatum	85	152	181	253
Bacteria	Proteobacteria	Gammaproteobacteria	Vibrionales	Vibrionaceae	Enterovibrio	Candidatus Enterovibrio luxaltus	Candidatus Enterovibrio luxaltus	41	49	84	122
Bacteria	Actinobacteria	Actinobacteria	Micrococcales	Micrococcaceae	Kocuria	Kocuria turfanensis	Kocuria turfanensis	494	791	608	962
Bacteria	Actinobacteria	Actinobacteria	Micrococcales	Microbacteriaceae	Leifsonia	Leifsonia xyli	Leifsonia xyli	766	1010	968	1565
Bacteria	Firmicutes	Bacilli	Bacillales	Bacillaceae	Bacillus	Bacillus sp. BD59S	Bacillus sp. BD59S	20	30	27	56
Bacteria	Thermotogae	Thermotogae	Thermotogales	Thermotogaceae	Thermotoga	Thermotoga sp. 2812B	Thermotoga sp. 2812B	8	33	18	44
Bacteria	Proteobacteria	Gammaproteobacteria	Legionellales	Legionellaceae	Legionella	Legionella geestiana	Legionella geestiana	110	179	148	179
Bacteria	Firmicutes	Clostridia	Clostridiales	Hungateiclostridiaceae	Fastidiosipila	Fastidiosipila sanguinis	Fastidiosipila sanguinis	37	69	60	139
Bacteria	Actinobacteria	Actinobacteria	Micrococcales	Cellulomonadaceae	Cellulomonas	Cellulomonas sp. PSBB021	Cellulomonas sp. PSBB021	426	616	530	800
Bacteria	Actinobacteria	Actinobacteria	Streptomycetales	Streptomycetaceae	Kitasatospora	Kitasatospora setae	Kitasatospora setae	1083	1863	1565	2316
Bacteria	Firmicutes	Clostridia	Clostridiales	Clostridiaceae	Clostridium	Clostridium beijerinckii	Clostridium beijerinckii	181	498	644	967
Bacteria	Proteobacteria	Alphaproteobacteria	Rhizobiales	Phyllobacteriaceae	Aminobacter	Aminobacter aminovorans	Aminobacter aminovorans	789	817	716	1095
Bacteria	Proteobacteria	Gammaproteobacteria	Pasteurellales	Pasteurellaceae	Bibersteinia	Bibersteinia trehalosi	Bibersteinia trehalosi	43	83	103	199
Bacteria	Actinobacteria	Actinobacteria	Micrococcales	Cellulomonadaceae	Cellulomonas	Cellulomonas flavigena	Cellulomonas flavigena	705	858	719	1074
Bacteria	Proteobacteria	Alphaproteobacteria	Sphingomonadales	Sphingomonadaceae	Novosphingobium	Novosphingobium sp. PP1Y	Novosphingobium sp. PP1Y	272	298	297	435
Bacteria	Spirochaetes	Spirochaetia	Spirochaetales	Borreliaceae	Borrelia	Borrelia turcica	Borrelia turcica	17	55	74	129
Bacteria	Actinobacteria	Actinobacteria	Streptomycetales	Streptomycetaceae	Streptomyces	Streptomyces sp. WAC6273	Streptomyces sp. WAC6273	164	167	125	221
Bacteria	Actinobacteria	Actinobacteria	Micrococcales	Microbacteriaceae	Agromyces	Agromyces sp. MF30-A	Agromyces sp. MF30-A	414	499	400	642
Bacteria	Proteobacteria	Gammaproteobacteria	Enterobacterales	Enterobacteriaceae	Shigella	Shigella boydii	Shigella boydii	9	25	21	42
Bacteria	Firmicutes	Clostridia	Clostridiales	Syntrophomonadaceae	Syntrophomonas	Syntrophomonas wolfei	Syntrophomonas wolfei	224	363	268	461
Bacteria	Tenericutes	Mollicutes	Entomoplasmatales	Spiroplasmataceae	Spiroplasma	Spiroplasma turonicum	Spiroplasma turonicum	27	82	86	116
Bacteria	NA	NA	NA	NA	NA	bacterium 2013Arg42i	bacterium 2013Arg42i	15	51	45	75
Bacteria	Proteobacteria	Alphaproteobacteria	Rhizobiales	Bradyrhizobiaceae	Bradyrhizobium	Bradyrhizobium paxllaeri	Bradyrhizobium paxllaeri	642	922	807	1386
Archaea	Euryarchaeota	Archaeoglobi	Archaeoglobales	Archaeoglobaceae	Geoglobus	Geoglobus acetivorans	Geoglobus acetivorans	11	39	95	119
Bacteria	Actinobacteria	Actinobacteria	Streptosporangiales	Nocardiopsaceae	Thermobifida	Thermobifida fusca	Thermobifida fusca	413	550	427	686
Bacteria	Firmicutes	Bacilli	Bacillales	Paenibacillaceae	Paenibacillus	Paenibacillus naphthalenovorans	Paenibacillus naphthalenovorans	306	411	379	605
Bacteria	Proteobacteria	Gammaproteobacteria	Pseudomonadales	Moraxellaceae	NA	Moraxellaceae bacterium HYN0046	Moraxellaceae bacterium HYN0046	82	89	100	123
Bacteria	Chloroflexi	Dehalococcoidia	NA	NA	Dehalogenimonas	Dehalogenimonas formicexedens	Dehalogenimonas formicexedens	278	556	480	801
Bacteria	Proteobacteria	Gammaproteobacteria	Enterobacterales	Erwiniaceae	Pantoea	Pantoea sp. SO10	Pantoea sp. SO10	130	215	210	300
Bacteria	Proteobacteria	Alphaproteobacteria	Rickettsiales	Rickettsiaceae	Rickettsia	Rickettsia montanensis	Rickettsia montanensis	1	3	12	16
Bacteria	Firmicutes	Bacilli	Lactobacillales	Lactobacillaceae	Lactobacillus	Lactobacillus dextrinicus	Lactobacillus dextrinicus	10	35	46	71
Bacteria	Proteobacteria	Gammaproteobacteria	Pasteurellales	Pasteurellaceae	Actinobacillus	Actinobacillus suis	Actinobacillus suis	119	127	88	173
Bacteria	Proteobacteria	Betaproteobacteria	Burkholderiales	Burkholderiaceae	Paraburkholderia	Paraburkholderia sp. 7MH5	Paraburkholderia sp. 7MH5	1061	1185	938	1488
Bacteria	Proteobacteria	Gammaproteobacteria	Chromatiales	Chromatiaceae	Allochromatium	Allochromatium vinosum	Allochromatium vinosum	2767	4251	3000	4329
Bacteria	Planctomycetes	NA	NA	NA	NA	Planctomycetes bacterium Pla85_3_4	Planctomycetes bacterium Pla85_3_4	1215	1536	1740	2615
Bacteria	Proteobacteria	Gammaproteobacteria	Pseudomonadales	Moraxellaceae	Acinetobacter	Acinetobacter cumulans	Acinetobacter cumulans	19	41	49	71
Bacteria	Firmicutes	Bacilli	Bacillales	Paenibacillaceae	Paenibacillus	Paenibacillus thiaminolyticus	Paenibacillus thiaminolyticus	532	1136	969	1580
Bacteria	Firmicutes	Bacilli	Bacillales	NA	Gemella	Gemella morbillorum	Gemella morbillorum	41	66	83	132
Bacteria	Thermotogae	Thermotogae	Thermotogales	Thermotogaceae	Thermotoga	Thermotoga sp. RQ2	Thermotoga sp. RQ2	2	6	6	11
Bacteria	Proteobacteria	Gammaproteobacteria	Oceanospirillales	Oceanospirillaceae	Marinomonas	Marinomonas mediterranea	Marinomonas mediterranea	98	101	90	141
Bacteria	Firmicutes	Bacilli	Bacillales	Bacillaceae	Bacillus	Bacillus freudenreichii	Bacillus freudenreichii	93	133	145	210
Bacteria	Actinobacteria	Actinobacteria	Propionibacteriales	Nocardioidaceae	Kribbella	Kribbella flavida	Kribbella flavida	923	1257	1179	1878
Bacteria	Proteobacteria	Deltaproteobacteria	Desulfovibrionales	Desulfovibrionaceae	Lawsonia	Lawsonia intracellularis	Lawsonia intracellularis	25	59	103	136
Bacteria	Proteobacteria	Gammaproteobacteria	Enterobacterales	Enterobacteriaceae	Pluralibacter	[Enterobacter] lignolyticus	[Enterobacter] lignolyticus	305	432	346	562
Bacteria	Actinobacteria	Actinobacteria	Micrococcales	Micrococcaceae	Pseudarthrobacter	Pseudarthrobacter sp. NIBRBAC000502771	Pseudarthrobacter sp. NIBRBAC000502771	44	77	88	146
Bacteria	Proteobacteria	Alphaproteobacteria	Rhodospirillales	Acetobacteraceae	Swingsia	Swingsia samuiensis	Swingsia samuiensis	38	47	64	114
Bacteria	Proteobacteria	Gammaproteobacteria	Enterobacterales	Pectobacteriaceae	Dickeya	Dickeya fangzhongdai	Dickeya fangzhongdai	71	64	93	104
Bacteria	Proteobacteria	Alphaproteobacteria	Sphingomonadales	Sphingomonadaceae	Sphingopyxis	Sphingopyxis sp. QXT-31	Sphingopyxis sp. QXT-31	485	483	404	679
Bacteria	Chloroflexi	Ardenticatenia	Ardenticatenales	Ardenticatenaceae	Candidatus Promineofilum	Candidatus Promineofilum breve	Candidatus Promineofilum breve	5836	11971	8238	12622
Bacteria	Firmicutes	Bacilli	Lactobacillales	Lactobacillaceae	Lactobacillus	Lactobacillus coryniformis	Lactobacillus coryniformis	71	137	133	192
Bacteria	Actinobacteria	Actinobacteria	Propionibacteriales	Propionibacteriaceae	Acidipropionibacterium	Acidipropionibacterium jensenii	Acidipropionibacterium jensenii	519	777	694	1078
Bacteria	Proteobacteria	Alphaproteobacteria	Rhizobiales	Bartonellaceae	Bartonella	Bartonella apis	Bartonella apis	262	328	264	516
Bacteria	Proteobacteria	Alphaproteobacteria	Rhizobiales	Methylobacteriaceae	Methylobacterium	Methylobacterium aquaticum	Methylobacterium aquaticum	1214	1436	1091	1738
Bacteria	Proteobacteria	Epsilonproteobacteria	Campylobacterales	Helicobacteraceae	Helicobacter	Helicobacter canadensis	Helicobacter canadensis	36	46	62	84
Bacteria	Chlamydiae	Chlamydiia	Chlamydiales	Chlamydiaceae	Chlamydia	Chlamydia felis	Chlamydia felis	36	25	31	48
Bacteria	Proteobacteria	Betaproteobacteria	Neisseriales	Neisseriaceae	Neisseria	Neisseria zalophi	Neisseria zalophi	71	124	117	187
Bacteria	Proteobacteria	Gammaproteobacteria	Alteromonadales	Alteromonadaceae	Salinimonas	Salinimonas sediminis	Salinimonas sediminis	325	211	174	265
Bacteria	Proteobacteria	Alphaproteobacteria	Rhodobacterales	Rhodobacteraceae	Silicimonas	Silicimonas algicola	Silicimonas algicola	3521	1976	1581	2514
Bacteria	Cyanobacteria	NA	Nostocales	Aphanizomenonaceae	Anabaenopsis	Anabaenopsis circularis	Anabaenopsis circularis	1913	942	491	789
Bacteria	Actinobacteria	Actinobacteria	Streptomycetales	Streptomycetaceae	Streptomyces	Streptomyces sp. 2114.2	Streptomyces sp. 2114.2	59	68	63	76
Bacteria	Firmicutes	Bacilli	Bacillales	Paenibacillaceae	Saccharibacillus	Saccharibacillus brassicae	Saccharibacillus brassicae	661	843	674	982
Bacteria	Firmicutes	Bacilli	Lactobacillales	Streptococcaceae	Streptococcus	Streptococcus sp. HSISS3	Streptococcus sp. HSISS3	5	6	11	21
Bacteria	Proteobacteria	Gammaproteobacteria	Oceanospirillales	Halomonadaceae	Halomonas	Halomonas chromatireducens	Halomonas chromatireducens	840	836	608	858
Bacteria	Actinobacteria	Actinobacteria	Corynebacteriales	Mycobacteriaceae	Mycobacteroides	Mycobacteroides immunogenum	Mycobacteroides immunogenum	275	441	354	551
Bacteria	Firmicutes	Bacilli	Bacillales	NA	Exiguobacterium	Exiguobacterium antarcticum	Exiguobacterium antarcticum	40	89	71	158
Bacteria	Proteobacteria	Gammaproteobacteria	Pseudomonadales	Pseudomonadaceae	Pseudomonas	Pseudomonas sp. R5-89-07	Pseudomonas sp. R5-89-07	240	235	185	289
Bacteria	Actinobacteria	Actinobacteria	Streptomycetales	Streptomycetaceae	Streptomyces	Streptomyces sp. SirexAA-E	Streptomyces sp. SirexAA-E	495	860	806	1185
Bacteria	Tenericutes	Mollicutes	Acholeplasmatales	Acholeplasmataceae	Candidatus Phytoplasma	Candidatus Phytoplasma mali	Candidatus Phytoplasma mali	12	27	38	76
Bacteria	Bacteroidetes	Chitinophagia	Chitinophagales	Chitinophagaceae	Niastella	Niastella koreensis	Niastella koreensis	538	505	469	738
Bacteria	Bacteroidetes	Flavobacteriia	Flavobacteriales	Flavobacteriaceae	Gramella	Gramella forsetii	Gramella forsetii	458	232	207	321
Bacteria	Proteobacteria	Alphaproteobacteria	Rhizobiales	Rhizobiaceae	Rhizobium	Rhizobium sp. IE4771	Rhizobium sp. IE4771	93	116	117	185
Bacteria	Fusobacteria	Fusobacteriia	Fusobacteriales	Fusobacteriaceae	Fusobacterium	Fusobacterium hwasookii	Fusobacterium hwasookii	25	82	120	226
Bacteria	Proteobacteria	Gammaproteobacteria	Oceanospirillales	Alcanivoracaceae	Alcanivorax	Alcanivorax dieselolei	Alcanivorax dieselolei	565	641	431	691
Bacteria	Actinobacteria	Actinobacteria	Micromonosporales	Micromonosporaceae	Actinoplanes	Actinoplanes sp. OR16	Actinoplanes sp. OR16	1092	1697	1411	2217
Bacteria	Actinobacteria	Actinobacteria	Streptomycetales	Streptomycetaceae	Streptomyces	Streptomyces sp. Go-475	Streptomyces sp. Go-475	546	1183	931	1532
Bacteria	Actinobacteria	Actinobacteria	Actinomycetales	Actinomycetaceae	Actinomyces	Actinomyces qiguomingii	Actinomyces qiguomingii	215	450	361	642
Bacteria	Proteobacteria	Alphaproteobacteria	Rhizobiales	Rhizobiaceae	Sinorhizobium	Sinorhizobium sp. RAC02	Sinorhizobium sp. RAC02	643	780	582	933
Bacteria	Bacteroidetes	Bacteroidia	Bacteroidales	Porphyromonadaceae	Porphyromonas	Porphyromonas crevioricanis	Porphyromonas crevioricanis	94	121	172	255
Bacteria	Proteobacteria	Betaproteobacteria	Burkholderiales	Comamonadaceae	Polaromonas	Polaromonas sp. SP1	Polaromonas sp. SP1	0	0	0	1
Bacteria	Firmicutes	Negativicutes	Veillonellales	Veillonellaceae	Veillonella	Veillonella parvula	Veillonella parvula	69	107	81	131
Bacteria	Planctomycetes	Phycisphaerae	Sedimentisphaerales	Anaerohalosphaeraceae	Anaerohalosphaera	Anaerohalosphaera lusitana	Anaerohalosphaera lusitana	302	950	2580	3777
Bacteria	Planctomycetes	NA	NA	NA	NA	Planctomycetes bacterium SRT547	Planctomycetes bacterium SRT547	196	307	358	591
Bacteria	Proteobacteria	Alphaproteobacteria	Caulobacterales	Caulobacteraceae	Caulobacter	Caulobacter sp. K31	Caulobacter sp. K31	1003	1109	967	1458
Bacteria	Proteobacteria	Gammaproteobacteria	Oceanospirillales	Halomonadaceae	Halomonas	Halomonas sp. Y2R2	Halomonas sp. Y2R2	326	432	387	562
Bacteria	Actinobacteria	Actinobacteria	Micrococcales	Microbacteriaceae	Rhodoluna	Candidatus Rhodoluna limnophila	Candidatus Rhodoluna limnophila	173	135	112	154
Bacteria	Bacteroidetes	Flavobacteriia	Flavobacteriales	Flavobacteriaceae	Chryseobacterium	Chryseobacterium sp. 3008163	Chryseobacterium sp. 3008163	114	152	166	285
Bacteria	Proteobacteria	Betaproteobacteria	Rhodocyclales	Rhodocyclaceae	NA	Rhodocyclaceae bacterium	Rhodocyclaceae bacterium	86	114	80	148
Bacteria	Bacteroidetes	Flavobacteriia	Flavobacteriales	Flavobacteriaceae	Tamlana	Tamlana sp. UJ94	Tamlana sp. UJ94	332	207	203	316
Bacteria	Actinobacteria	Actinobacteria	Micrococcales	Microbacteriaceae	Rathayibacter	Rathayibacter toxicus	Rathayibacter toxicus	98	176	158	219
Bacteria	Bacteroidetes	Flavobacteriia	Flavobacteriales	Flavobacteriaceae	Polaribacter	Polaribacter sp. MED152	Polaribacter sp. MED152	205	241	233	341
Bacteria	Proteobacteria	Alphaproteobacteria	Rhodobacterales	Rhodobacteraceae	Roseivivax	Roseivivax sp. THAF197b	Roseivivax sp. THAF197b	98	65	36	91
Bacteria	Proteobacteria	Alphaproteobacteria	Sphingomonadales	Sphingomonadaceae	Sphingomonas	Sphingomonas melonis	Sphingomonas melonis	349	558	470	821
Bacteria	Bacteroidetes	Cytophagia	Cytophagales	Cytophagaceae	Dyadobacter	Dyadobacter sp. 32	Dyadobacter sp. 32	587	340	396	520
Bacteria	Proteobacteria	Alphaproteobacteria	Sphingomonadales	Erythrobacteraceae	Erythrobacter	Erythrobacter gangjinensis	Erythrobacter gangjinensis	373	299	310	511
Bacteria	Firmicutes	Clostridia	Clostridiales	NA	Intestinimonas	Intestinimonas butyriciproducens	Intestinimonas butyriciproducens	84	105	104	165
Bacteria	Firmicutes	Clostridia	Clostridiales	Lachnospiraceae	Roseburia	Roseburia intestinalis	Roseburia intestinalis	41	119	168	275
Bacteria	Actinobacteria	Actinobacteria	Pseudonocardiales	Pseudonocardiaceae	Actinosynnema	Actinosynnema mirum	Actinosynnema mirum	105	134	112	167
Bacteria	Proteobacteria	Gammaproteobacteria	NA	NA	Candidatus Nardonella	endosymbiont of Sipalinus gigas	endosymbiont of Sipalinus gigas	76	25	34	44
Bacteria	Proteobacteria	Alphaproteobacteria	Rhizobiales	Brucellaceae	Brucella	Brucella suis	Brucella suis	8	23	12	18
Archaea	Thaumarchaeota	NA	NA	NA	Candidatus Nitrosotenuis	Candidatus Nitrosotenuis cloacae	Candidatus Nitrosotenuis cloacae	18	64	48	81
Bacteria	Proteobacteria	Betaproteobacteria	Burkholderiales	Burkholderiaceae	Paraburkholderia	Paraburkholderia sprentiae	Paraburkholderia sprentiae	505	592	485	804
Bacteria	Gemmatimonadetes	Gemmatimonadetes	Gemmatimonadales	Gemmatimonadaceae	Gemmatimonas	Gemmatimonas phototrophica	Gemmatimonas phototrophica	664	738	623	856
Archaea	Euryarchaeota	Methanomicrobia	Methanosarcinales	Methanosarcinaceae	Methanosarcina	Methanosarcina sp. WWM596	Methanosarcina sp. WWM596	4	27	32	31
Bacteria	Proteobacteria	Alphaproteobacteria	Rhizobiales	Phyllobacteriaceae	Hoeflea	Hoeflea sp. IMCC20628	Hoeflea sp. IMCC20628	559	572	499	713
Bacteria	Firmicutes	Bacilli	Lactobacillales	Streptococcaceae	Streptococcus	Streptococcus uberis	Streptococcus uberis	47	41	57	86
Bacteria	Proteobacteria	Gammaproteobacteria	Enterobacterales	Enterobacteriaceae	Raoultella	Raoultella terrigena	Raoultella terrigena	159	157	159	214
Bacteria	Firmicutes	Bacilli	Bacillales	Staphylococcaceae	Staphylococcus	Staphylococcus simulans	Staphylococcus simulans	46	90	107	179
Bacteria	Firmicutes	Bacilli	Lactobacillales	Enterococcaceae	Enterococcus	Enterococcus gilvus	Enterococcus gilvus	73	83	104	178
Bacteria	Proteobacteria	Betaproteobacteria	Burkholderiales	Burkholderiaceae	Pandoraea	Pandoraea sputorum	Pandoraea sputorum	264	385	302	546
Bacteria	Proteobacteria	Alphaproteobacteria	Rhizobiales	Rhizobiaceae	Ensifer	Ensifer adhaerens	Ensifer adhaerens	1352	1366	1267	1959
Bacteria	Proteobacteria	Gammaproteobacteria	Pseudomonadales	Pseudomonadaceae	Pseudomonas	Pseudomonas sp. 11K1	Pseudomonas sp. 11K1	298	255	178	303
Bacteria	Bacteroidetes	Flavobacteriia	Flavobacteriales	Flavobacteriaceae	Muriicola	Muriicola sp. MMS17-SY002	Muriicola sp. MMS17-SY002	456	273	277	423
Bacteria	Thermodesulfobacteria	Thermodesulfobacteria	Thermodesulfobacteriales	Thermodesulfobacteriaceae	Thermodesulfatator	Thermodesulfatator indicus	Thermodesulfatator indicus	114	202	244	369
Bacteria	Proteobacteria	Gammaproteobacteria	Cellvibrionales	Cellvibrionaceae	Agarilytica	Agarilytica rhodophyticola	Agarilytica rhodophyticola	100	191	196	318
Bacteria	Proteobacteria	Deltaproteobacteria	Desulfovibrionales	Desulfovibrionaceae	Desulfovibrio	Candidatus Desulfovibrio trichonymphae	Candidatus Desulfovibrio trichonymphae	240	318	291	521
Bacteria	Firmicutes	Bacilli	Lactobacillales	Streptococcaceae	Lactococcus	Lactococcus piscium	Lactococcus piscium	93	146	116	207
Bacteria	Spirochaetes	Spirochaetia	Spirochaetales	Borreliaceae	Borreliella	Borreliella afzelii	Borreliella afzelii	16	30	35	69
Bacteria	Proteobacteria	Gammaproteobacteria	Oceanospirillales	Oleiphilaceae	Oleiphilus	Oleiphilus messinensis	Oleiphilus messinensis	291	306	229	404
Bacteria	Chloroflexi	Anaerolineae	Anaerolineales	Anaerolineaceae	Anaerolinea	Anaerolinea thermophila	Anaerolinea thermophila	1292	2315	2177	3081
Bacteria	Firmicutes	Bacilli	Bacillales	Planococcaceae	Kurthia	Kurthia zopfii	Kurthia zopfii	152	124	108	156
Bacteria	Proteobacteria	Gammaproteobacteria	Alteromonadales	Alteromonadaceae	Marinobacter	Marinobacter sp. CP1	Marinobacter sp. CP1	417	467	460	575
Bacteria	Actinobacteria	Actinobacteria	Micrococcales	Intrasporangiaceae	Serinicoccus	Serinicoccus sp. W204	Serinicoccus sp. W204	370	668	626	895
Bacteria	Firmicutes	Bacilli	Bacillales	Bacillaceae	Oceanobacillus	Oceanobacillus sp. 160	Oceanobacillus sp. 160	46	100	119	194
Bacteria	Bacteroidetes	Flavobacteriia	Flavobacteriales	Flavobacteriaceae	Gramella	Gramella flava	Gramella flava	554	383	341	538
Bacteria	Actinobacteria	Actinobacteria	Corynebacteriales	Nocardiaceae	Rhodococcus	Rhodococcus sp. WB9	Rhodococcus sp. WB9	214	233	136	242
Bacteria	Actinobacteria	Actinobacteria	Corynebacteriales	Corynebacteriaceae	Corynebacterium	Corynebacterium genitalium	Corynebacterium genitalium	130	157	199	294
Eukaryota	Ascomycota	Saccharomycetes	Saccharomycetales	Saccharomycetaceae	Eremothecium	Eremothecium gossypii	Eremothecium gossypii	86	195	189	258
Bacteria	Firmicutes	Bacilli	Lactobacillales	Leuconostocaceae	Weissella	Weissella viridescens	Weissella viridescens	15	10	20	46
Bacteria	Proteobacteria	Gammaproteobacteria	Immundisolibacterales	Immundisolibacteraceae	Immundisolibacter	Immundisolibacter cernigliae	Immundisolibacter cernigliae	1457	1869	1280	1869
Bacteria	Actinobacteria	Actinobacteria	Corynebacteriales	Nocardiaceae	Rhodococcus	Rhodococcus sp. WB1	Rhodococcus sp. WB1	61	107	96	130
Bacteria	Actinobacteria	Actinobacteria	Micrococcales	Microbacteriaceae	Cryobacterium	Cryobacterium sp. LW097	Cryobacterium sp. LW097	437	739	558	888
Bacteria	Actinobacteria	Actinobacteria	Pseudonocardiales	Pseudonocardiaceae	Amycolatopsis	Amycolatopsis albispora	Amycolatopsis albispora	906	1477	1269	2038
Bacteria	Proteobacteria	Betaproteobacteria	Rhodocyclales	Rhodocyclaceae	Aromatoleum	Aromatoleum aromaticum	Aromatoleum aromaticum	759	1111	884	1399
Bacteria	Proteobacteria	Betaproteobacteria	Burkholderiales	Burkholderiaceae	Burkholderia	Burkholderia seminalis	Burkholderia seminalis	230	427	315	508
Bacteria	Proteobacteria	Alphaproteobacteria	Rhodobacterales	Rhodobacteraceae	Roseovarius	Roseovarius mucosus	Roseovarius mucosus	288	233	151	270
Bacteria	Proteobacteria	Betaproteobacteria	Burkholderiales	Comamonadaceae	Rhodoferax	Rhodoferax sp. CHu59-6-5	Rhodoferax sp. CHu59-6-5	587	874	639	1031
Bacteria	Firmicutes	Bacilli	Lactobacillales	Streptococcaceae	Streptococcus	Streptococcus sp. 'group B'	Streptococcus sp. 'group B'	0	1	0	2
Bacteria	Proteobacteria	Alphaproteobacteria	Rhizobiales	Rhizobiaceae	Rhizobium	Rhizobium sp. 11515TR	Rhizobium sp. 11515TR	401	477	391	581
Bacteria	Firmicutes	Bacilli	Bacillales	Bacillaceae	Bacillus	Bacillus marisflavi	Bacillus marisflavi	54	97	95	158
Archaea	Euryarchaeota	Halobacteria	Halobacteriales	Halobacteriaceae	Halobacterium	Halobacterium hubeiense	Halobacterium hubeiense	283	420	430	567
Bacteria	Proteobacteria	Alphaproteobacteria	Rhizobiales	Rhizobiaceae	Rhizobium	Rhizobium etli	Rhizobium etli	674	804	744	1236
Bacteria	Cyanobacteria	NA	Synechococcales	Synechococcaceae	Synechococcus	Synechococcus sp. PCC 6312	Synechococcus sp. PCC 6312	3220	1412	683	1199
Eukaryota	Ascomycota	Saccharomycetes	Saccharomycetales	Saccharomycetaceae	Kazachstania	Kazachstania africana	Kazachstania africana	90	138	154	248
Bacteria	Actinobacteria	Actinobacteria	Streptomycetales	Streptomycetaceae	Streptomyces	Streptomyces koyangensis	Streptomyces koyangensis	236	414	336	532
Bacteria	Proteobacteria	Gammaproteobacteria	Pseudomonadales	Pseudomonadaceae	Pseudomonas	Pseudomonas psychrotolerans	Pseudomonas psychrotolerans	1072	1584	1137	1776
Bacteria	Actinobacteria	Actinobacteria	Propionibacteriales	Nocardioidaceae	Actinopolymorpha	Actinopolymorpha singaporensis	Actinopolymorpha singaporensis	792	1381	1240	1988
Bacteria	Proteobacteria	Alphaproteobacteria	Rhodobacterales	Rhodobacteraceae	Litoreibacter	Litoreibacter sp. LN3S51	Litoreibacter sp. LN3S51	1142	665	531	818
Bacteria	Actinobacteria	Actinobacteria	Corynebacteriales	Mycobacteriaceae	Mycobacterium	Mycobacterium canettii	Mycobacterium canettii	205	222	191	346
Bacteria	Proteobacteria	Gammaproteobacteria	Pseudomonadales	Pseudomonadaceae	Pseudomonas	Pseudomonas lundensis	Pseudomonas lundensis	271	337	280	423
Bacteria	Proteobacteria	Gammaproteobacteria	Xanthomonadales	Xanthomonadaceae	Lysobacter	Lysobacter maris	Lysobacter maris	935	1165	831	1293
Bacteria	Bacteroidetes	Flavobacteriia	Flavobacteriales	Flavobacteriaceae	Elizabethkingia	Elizabethkingia meningoseptica	Elizabethkingia meningoseptica	194	178	253	381
Bacteria	Proteobacteria	Alphaproteobacteria	Rhodospirillales	Acetobacteraceae	NA	Acetobacteraceae bacterium	Acetobacteraceae bacterium	66	89	84	193
Bacteria	Proteobacteria	Alphaproteobacteria	Rickettsiales	Rickettsiaceae	Rickettsia	Rickettsia massiliae	Rickettsia massiliae	1	12	13	24
Bacteria	Actinobacteria	Actinobacteria	Propionibacteriales	Nocardioidaceae	Nocardioides	Nocardioides sp. CF8	Nocardioides sp. CF8	756	937	770	1225
Bacteria	Proteobacteria	Betaproteobacteria	Neisseriales	Neisseriaceae	Neisseria	Neisseria mucosa	Neisseria mucosa	59	107	95	213
Bacteria	Proteobacteria	Gammaproteobacteria	Thiotrichales	Piscirickettsiaceae	Methylophaga	Methylophaga nitratireducenticrescens	Methylophaga nitratireducenticrescens	266	263	242	387
Bacteria	Firmicutes	Clostridia	Clostridiales	Lachnospiraceae	Roseburia	Roseburia hominis	Roseburia hominis	105	156	197	321
Bacteria	Firmicutes	Bacilli	Bacillales	Paenibacillaceae	Aneurinibacillus	Aneurinibacillus soli	Aneurinibacillus soli	127	196	194	304
Bacteria	Proteobacteria	Alphaproteobacteria	Sphingomonadales	Sphingomonadaceae	Sphingomonas	Sphingomonas sp. IC081	Sphingomonas sp. IC081	708	760	663	1066
Bacteria	Proteobacteria	Alphaproteobacteria	Rhizobiales	Xanthobacteraceae	Starkeya	Starkeya novella	Starkeya novella	1156	1182	1045	1560
Bacteria	Proteobacteria	Alphaproteobacteria	Rhizobiales	Hyphomicrobiaceae	Devosia	Devosia sp. 1566	Devosia sp. 1566	511	525	467	754
Bacteria	Actinobacteria	Actinobacteria	Propionibacteriales	Nocardioidaceae	Aeromicrobium	Aeromicrobium sp. MF47	Aeromicrobium sp. MF47	414	644	564	869
Bacteria	Proteobacteria	Gammaproteobacteria	Enterobacterales	Pectobacteriaceae	Dickeya	Dickeya solani	Dickeya solani	125	145	94	145
Bacteria	Firmicutes	Bacilli	Bacillales	Staphylococcaceae	Staphylococcus	Staphylococcus fleurettii	Staphylococcus fleurettii	9	14	21	44
Bacteria	Proteobacteria	Gammaproteobacteria	Enterobacterales	Erwiniaceae	Erwinia	Erwinia sp. QL-Z3	Erwinia sp. QL-Z3	30	37	23	41
Bacteria	Proteobacteria	Epsilonproteobacteria	Campylobacterales	Campylobacteraceae	Sulfurospirillum	Sulfurospirillum cavolei	Sulfurospirillum cavolei	129	145	132	207
Bacteria	Proteobacteria	Betaproteobacteria	NA	NA	Candidatus Nasuia	Candidatus Nasuia deltocephalinicola	Candidatus Nasuia deltocephalinicola	41	34	10	17
Bacteria	Actinobacteria	Actinobacteria	Micrococcales	Microbacteriaceae	Humibacter	Humibacter sp. BT305	Humibacter sp. BT305	185	278	255	381
Bacteria	Actinobacteria	Actinobacteria	Corynebacteriales	Nocardiaceae	Rhodococcus	Rhodococcus sp. P1Y	Rhodococcus sp. P1Y	231	327	295	462
Bacteria	Firmicutes	Clostridia	Clostridiales	Eubacteriaceae	Acetobacterium	Acetobacterium woodii	Acetobacterium woodii	59	189	232	379
Bacteria	Actinobacteria	Actinobacteria	Pseudonocardiales	Pseudonocardiaceae	Actinoalloteichus	Actinoalloteichus hoggarensis	Actinoalloteichus hoggarensis	702	1067	926	1454
Bacteria	Cyanobacteria	NA	Oscillatoriales	Microcoleaceae	Planktothrix	Planktothrix agardhii	Planktothrix agardhii	5055	2344	994	1717
Bacteria	Bacteroidetes	Bacteroidia	Bacteroidales	Muribaculaceae	Muribaculum	Muribaculum intestinale	Muribaculum intestinale	186	173	227	326
Bacteria	Proteobacteria	Gammaproteobacteria	Alteromonadales	Shewanellaceae	Shewanella	Shewanella violacea	Shewanella violacea	42	102	122	167
Bacteria	Bacteroidetes	Flavobacteriia	Flavobacteriales	Flavobacteriaceae	Formosa	Formosa sp. PS13	Formosa sp. PS13	442	252	189	313
Bacteria	Actinobacteria	NA	NA	NA	NA	Actinobacteria bacterium IMCC26077	Actinobacteria bacterium IMCC26077	41	45	56	85
Bacteria	Actinobacteria	Actinobacteria	Corynebacteriales	Nocardiaceae	Rhodococcus	Rhodococcus coprophilus	Rhodococcus coprophilus	242	338	357	564
Bacteria	Proteobacteria	Betaproteobacteria	Burkholderiales	Comamonadaceae	Acidovorax	Acidovorax ebreus	Acidovorax ebreus	80	165	131	227
Archaea	Euryarchaeota	Methanobacteria	Methanobacteriales	Methanobacteriaceae	Methanothermobacter	Methanothermobacter wolfeii	Methanothermobacter wolfeii	14	48	72	82
Bacteria	Proteobacteria	Gammaproteobacteria	Alteromonadales	Alteromonadaceae	Marinobacter	Marinobacter similis	Marinobacter similis	370	519	410	672
Bacteria	Spirochaetes	Spirochaetia	Spirochaetales	Borreliaceae	Borrelia	Borrelia miyamotoi	Borrelia miyamotoi	87	127	112	338
Bacteria	Proteobacteria	Epsilonproteobacteria	Campylobacterales	Campylobacteraceae	Campylobacter	Campylobacter insulaenigrae	Campylobacter insulaenigrae	45	103	81	173
Bacteria	Proteobacteria	Alphaproteobacteria	Sphingomonadales	Erythrobacteraceae	Erythrobacter	Erythrobacter sp. HKB08	Erythrobacter sp. HKB08	446	335	292	444
Archaea	Euryarchaeota	Methanobacteria	Methanobacteriales	Methanobacteriaceae	Methanothermobacter	Methanothermobacter sp. CaT2	Methanothermobacter sp. CaT2	4	16	15	29
Bacteria	Proteobacteria	Gammaproteobacteria	Legionellales	Legionellaceae	Legionella	Legionella jordanis	Legionella jordanis	59	109	97	107
Bacteria	Actinobacteria	Actinobacteria	Micrococcales	Microbacteriaceae	Agrococcus	Agrococcus sp. SGAir0287	Agrococcus sp. SGAir0287	354	566	520	742
Bacteria	Proteobacteria	Alphaproteobacteria	Rhodobacterales	Rhodobacteraceae	Labrenzia	Labrenzia sp. THAF82	Labrenzia sp. THAF82	469	389	298	541
Bacteria	Proteobacteria	Gammaproteobacteria	Pseudomonadales	Moraxellaceae	Acinetobacter	Acinetobacter ursingii	Acinetobacter ursingii	81	110	75	150
Bacteria	Bacteroidetes	Flavobacteriia	Flavobacteriales	Flavobacteriaceae	Capnocytophaga	Capnocytophaga sp. oral taxon 864	Capnocytophaga sp. oral taxon 864	32	47	33	69
Bacteria	Proteobacteria	Gammaproteobacteria	Pseudomonadales	Moraxellaceae	Acinetobacter	Acinetobacter calcoaceticus	Acinetobacter calcoaceticus	55	76	83	128
Bacteria	Actinobacteria	Actinobacteria	Micromonosporales	Micromonosporaceae	Micromonospora	Micromonospora sp. HM134	Micromonospora sp. HM134	712	1027	868	1332
Bacteria	Firmicutes	Bacilli	Bacillales	Planococcaceae	Planococcus	Planococcus halocryophilus	Planococcus halocryophilus	43	76	85	91
Bacteria	Firmicutes	Bacilli	Lactobacillales	Lactobacillaceae	Lactobacillus	Lactobacillus acetotolerans	Lactobacillus acetotolerans	32	68	50	124
Bacteria	Proteobacteria	Gammaproteobacteria	Enterobacterales	Enterobacteriaceae	Salmonella	Salmonella enterica	Salmonella enterica	1197	1777	1565	2598
Bacteria	Proteobacteria	Epsilonproteobacteria	Campylobacterales	Campylobacteraceae	Sulfurospirillum	Sulfurospirillum halorespirans	Sulfurospirillum halorespirans	44	86	71	205
Bacteria	Cyanobacteria	NA	Nostocales	Rivulariaceae	Rivularia	Rivularia sp. PCC 7116	Rivularia sp. PCC 7116	3984	1910	968	1589
Bacteria	Proteobacteria	Alphaproteobacteria	Rhizobiales	Bradyrhizobiaceae	Tardiphaga	Tardiphaga sp. vice154	Tardiphaga sp. vice154	40	22	31	40
Bacteria	Proteobacteria	Betaproteobacteria	Nitrosomonadales	Sterolibacteriaceae	NA	Sterolibacteriaceae bacterium M52	Sterolibacteriaceae bacterium M52	476	634	530	758
Bacteria	Proteobacteria	Gammaproteobacteria	Alteromonadales	Alteromonadaceae	Alteromonas	Alteromonas macleodii	Alteromonas macleodii	210	276	241	466
Bacteria	Proteobacteria	Gammaproteobacteria	Enterobacterales	Enterobacteriaceae	Enterobacter	Enterobacter sp. 638	Enterobacter sp. 638	162	138	119	189
Bacteria	Actinobacteria	Actinobacteria	Corynebacteriales	Nocardiaceae	Rhodococcus	Rhodococcus sp. 2G	Rhodococcus sp. 2G	35	67	82	135
Bacteria	Spirochaetes	Spirochaetia	Spirochaetales	Spirochaetaceae	Spirochaeta	Spirochaeta africana	Spirochaeta africana	752	1067	911	1597
Bacteria	Bacteroidetes	Bacteroidia	Bacteroidales	Bacteroidaceae	Bacteroides	Bacteroides cellulosilyticus	Bacteroides cellulosilyticus	262	366	377	663
Bacteria	Proteobacteria	Gammaproteobacteria	Pseudomonadales	Pseudomonadaceae	Pseudomonas	Pseudomonas sp. UW4	Pseudomonas sp. UW4	200	309	248	393
Bacteria	Firmicutes	Bacilli	Bacillales	Alicyclobacillaceae	Alicyclobacillus	Alicyclobacillus acidocaldarius	Alicyclobacillus acidocaldarius	577	774	679	1063
Bacteria	Proteobacteria	Gammaproteobacteria	Cellvibrionales	Cellvibrionaceae	Simiduia	Simiduia agarivorans	Simiduia agarivorans	548	596	433	802
Archaea	Euryarchaeota	Halobacteria	Natrialbales	Natrialbaceae	Haloterrigena	Haloterrigena turkmenica	Haloterrigena turkmenica	616	761	607	906
Bacteria	Spirochaetes	Spirochaetia	Spirochaetales	Borreliaceae	Borrelia	Borrelia turicatae	Borrelia turicatae	8	7	24	38
Bacteria	Proteobacteria	Epsilonproteobacteria	Campylobacterales	Campylobacteraceae	Campylobacter	Campylobacter avium	Campylobacter avium	14	58	44	98
Bacteria	Proteobacteria	Betaproteobacteria	Burkholderiales	Burkholderiaceae	Burkholderia	[Pseudomonas] mesoacidophila	[Pseudomonas] mesoacidophila	444	370	298	403
Bacteria	Proteobacteria	Alphaproteobacteria	Rhodospirillales	Acetobacteraceae	Gluconobacter	Gluconobacter oxydans	Gluconobacter oxydans	339	344	338	542
Bacteria	Bacteroidetes	Bacteroidia	Bacteroidales	Tannerellaceae	Parabacteroides	Parabacteroides distasonis	Parabacteroides distasonis	191	269	201	316
Bacteria	Proteobacteria	Alphaproteobacteria	Rhizobiales	Bradyrhizobiaceae	NA	Bradyrhizobiaceae bacterium SG-6C	Bradyrhizobiaceae bacterium SG-6C	393	482	419	672
Bacteria	Actinobacteria	Actinobacteria	Actinomycetales	Actinomycetaceae	Actinobaculum	Actinobaculum sp. 313	Actinobaculum sp. 313	141	150	135	236
Bacteria	Proteobacteria	Gammaproteobacteria	Pseudomonadales	Pseudomonadaceae	Pseudomonas	Pseudomonas sp. LTJR-52	Pseudomonas sp. LTJR-52	103	138	155	214
Bacteria	Proteobacteria	Gammaproteobacteria	Pseudomonadales	Pseudomonadaceae	Pseudomonas	Pseudomonas mucidolens	Pseudomonas mucidolens	346	364	220	360
Bacteria	Proteobacteria	Gammaproteobacteria	Enterobacterales	Hafniaceae	Edwardsiella	Edwardsiella sp. LADL05-105	Edwardsiella sp. LADL05-105	0	2	2	7
Bacteria	Proteobacteria	Alphaproteobacteria	Rhizobiales	Methylocystaceae	Methylocystis	Methylocystis sp. SC2	Methylocystis sp. SC2	370	447	363	588
Bacteria	Proteobacteria	Betaproteobacteria	Burkholderiales	Burkholderiaceae	Polynucleobacter	Polynucleobacter duraquae	Polynucleobacter duraquae	34	65	58	109
Archaea	Euryarchaeota	Thermococci	Thermococcales	Thermococcaceae	Thermococcus	Thermococcus sibiricus	Thermococcus sibiricus	31	43	66	117
Bacteria	Actinobacteria	Actinobacteria	Micrococcales	Dermabacteraceae	Brachybacterium	Brachybacterium saurashtrense	Brachybacterium saurashtrense	523	759	672	959
Archaea	Euryarchaeota	Halobacteria	Natrialbales	Natrialbaceae	Natronolimnobius	Natronolimnobius sulfurireducens	Natronolimnobius sulfurireducens	367	353	303	479
Bacteria	Proteobacteria	Gammaproteobacteria	Xanthomonadales	Rhodanobacteraceae	Luteibacter	Luteibacter pinisoli	Luteibacter pinisoli	828	963	651	1031
Bacteria	Proteobacteria	Gammaproteobacteria	Pseudomonadales	Pseudomonadaceae	Pseudomonas	Pseudomonas xanthomarina	Pseudomonas xanthomarina	306	308	292	425
Bacteria	Firmicutes	Negativicutes	Selenomonadales	Selenomonadaceae	Selenomonas	Selenomonas sp. oral taxon 136	Selenomonas sp. oral taxon 136	82	133	122	185
Bacteria	Proteobacteria	Alphaproteobacteria	Rhizobiales	Bradyrhizobiaceae	Bradyrhizobium	Bradyrhizobium oligotrophicum	Bradyrhizobium oligotrophicum	962	906	771	1210
Bacteria	Proteobacteria	Gammaproteobacteria	Enterobacterales	Enterobacteriaceae	Leclercia	Leclercia sp. LSNIH3	Leclercia sp. LSNIH3	0	11	9	9
Bacteria	Firmicutes	Bacilli	Bacillales	Paenibacillaceae	Paenibacillus	Paenibacillus chitinolyticus	Paenibacillus chitinolyticus	235	403	388	628
Bacteria	Proteobacteria	Betaproteobacteria	Burkholderiales	Burkholderiaceae	Burkholderia	Burkholderia vietnamiensis	Burkholderia vietnamiensis	243	317	223	368
Bacteria	Proteobacteria	Alphaproteobacteria	Rhodospirillales	Acetobacteraceae	Gluconobacter	Gluconobacter thailandicus	Gluconobacter thailandicus	43	49	51	83
Bacteria	Actinobacteria	Actinobacteria	Corynebacteriales	Nocardiaceae	Rhodococcus	Rhodococcus sp. S2-17	Rhodococcus sp. S2-17	406	624	566	859
Bacteria	Cyanobacteria	NA	Gloeoemargaritales	Gloeomargaritaceae	Gloeomargarita	Gloeomargarita lithophora	Gloeomargarita lithophora	4322	1862	924	1604
Bacteria	Cyanobacteria	NA	Nostocales	Nostocaceae	Nostoc	Nostoc piscinale	Nostoc piscinale	3809	1689	774	1334
Bacteria	Proteobacteria	Gammaproteobacteria	Thiotrichales	Francisellaceae	Francisella	Francisella frigiditurris	Francisella frigiditurris	24	82	88	180
Bacteria	Proteobacteria	Gammaproteobacteria	Chromatiales	Ectothiorhodospiraceae	Thioalkalivibrio	Thioalkalivibrio sp. K90mix	Thioalkalivibrio sp. K90mix	1317	1682	1104	1448
Bacteria	Actinobacteria	Actinobacteria	Streptomycetales	Streptomycetaceae	Streptomyces	Streptomyces albus	Streptomyces albus	731	1225	1024	1580
Bacteria	Actinobacteria	Actinobacteria	Streptomycetales	Streptomycetaceae	Kitasatospora	Kitasatospora sp. MMS16-BH015	Kitasatospora sp. MMS16-BH015	1219	2053	1693	2679
Bacteria	Firmicutes	Clostridia	Clostridiales	Peptostreptococcaceae	Clostridioides	Clostridioides difficile	Clostridioides difficile	196	451	569	937
Bacteria	Actinobacteria	Actinobacteria	Propionibacteriales	Propionibacteriaceae	Cutibacterium	Cutibacterium avidum	Cutibacterium avidum	236	368	319	567
Bacteria	Proteobacteria	Deltaproteobacteria	Desulfobacterales	Desulfobacteraceae	Desulfococcus	Desulfococcus multivorans	Desulfococcus multivorans	1961	6838	7517	13114
Bacteria	Proteobacteria	Alphaproteobacteria	Sphingomonadales	Sphingomonadaceae	Sphingobium	Sphingobium baderi	Sphingobium baderi	276	291	242	380
Bacteria	Chloroflexi	Chloroflexia	Chloroflexales	Chloroflexaceae	Chloroflexus	Chloroflexus aurantiacus	Chloroflexus aurantiacus	2504	2624	1083	1616
Bacteria	Firmicutes	Bacilli	Lactobacillales	Lactobacillaceae	Lactobacillus	Lactobacillus fuchuensis	Lactobacillus fuchuensis	38	49	42	66
Archaea	Euryarchaeota	Thermococci	Thermococcales	Thermococcaceae	Thermococcus	Thermococcus onnurineus	Thermococcus onnurineus	42	54	57	74
Bacteria	Firmicutes	Bacilli	Lactobacillales	Lactobacillaceae	Lactobacillus	Lactobacillus sp. CBA3606	Lactobacillus sp. CBA3606	24	39	44	55
Bacteria	Actinobacteria	Actinobacteria	Streptomycetales	Streptomycetaceae	Streptomyces	Streptomyces sp. NEAU-S7GS2	Streptomyces sp. NEAU-S7GS2	353	471	429	677
Bacteria	Bacteroidetes	Flavobacteriia	Flavobacteriales	Flavobacteriaceae	Formosa	Formosa sp. Hel3_A1_48	Formosa sp. Hel3_A1_48	245	112	106	228
Bacteria	Firmicutes	Bacilli	Bacillales	Bacillaceae	Pradoshia	Pradoshia sp. D12	Pradoshia sp. D12	80	106	155	244
Bacteria	Firmicutes	Bacilli	Lactobacillales	Streptococcaceae	Streptococcus	Streptococcus sp. KCOM 2412	Streptococcus sp. KCOM 2412	2	6	13	18
Bacteria	Bacteroidetes	Bacteroidia	Bacteroidales	Porphyromonadaceae	Porphyromonas	Porphyromonas gingivalis	Porphyromonas gingivalis	292	337	420	541
Bacteria	Proteobacteria	Gammaproteobacteria	Legionellales	Coxiellaceae	Coxiella	Candidatus Coxiella mudrowiae	Candidatus Coxiella mudrowiae	46	105	82	127
Bacteria	Firmicutes	Clostridia	Clostridiales	Peptococcaceae	Desulfotomaculum	Desulfotomaculum nigrificans	Desulfotomaculum nigrificans	196	301	335	551
Bacteria	Firmicutes	Bacilli	Lactobacillales	Lactobacillaceae	Lactobacillus	Lactobacillus pontis	Lactobacillus pontis	56	149	129	220
Bacteria	Chloroflexi	Anaerolineae	Anaerolineales	Anaerolineaceae	Brevefilum	Brevefilum fermentans	Brevefilum fermentans	557	1325	1500	2124
Bacteria	Cyanobacteria	NA	Synechococcales	Synechococcaceae	Synechococcus	Synechococcus sp. KORDI-49	Synechococcus sp. KORDI-49	1010	511	376	565
Bacteria	Actinobacteria	Actinobacteria	Corynebacteriales	Corynebacteriaceae	Corynebacterium	Corynebacterium sp. sy039	Corynebacterium sp. sy039	45	64	75	94
Bacteria	Fusobacteria	Fusobacteriia	Fusobacteriales	Leptotrichiaceae	Leptotrichia	Leptotrichia trevisanii	Leptotrichia trevisanii	42	99	118	182
Bacteria	Firmicutes	Bacilli	Bacillales	Bacillaceae	Bacillus	Bacillus horikoshii	Bacillus horikoshii	51	124	130	193
Bacteria	Proteobacteria	Gammaproteobacteria	Pseudomonadales	Pseudomonadaceae	Pseudomonas	Pseudomonas versuta	Pseudomonas versuta	144	210	133	219
Archaea	Euryarchaeota	Thermococci	Thermococcales	Thermococcaceae	Thermococcus	Thermococcus peptonophilus	Thermococcus peptonophilus	31	42	90	81
Bacteria	Firmicutes	Tissierellia	Tissierellales	Peptoniphilaceae	Parvimonas	Parvimonas micra	Parvimonas micra	47	147	178	321
Bacteria	Firmicutes	Bacilli	Bacillales	Paenibacillaceae	Thermobacillus	Thermobacillus composti	Thermobacillus composti	486	787	830	1200
Bacteria	Actinobacteria	Actinobacteria	Corynebacteriales	Mycobacteriaceae	Hoyosella	Hoyosella subflava	Hoyosella subflava	318	253	225	306
Bacteria	Candidatus Saccharibacteria	NA	NA	NA	NA	TM7 phylum sp. oral taxon 488	TM7 phylum sp. oral taxon 488	39	52	53	72
Bacteria	Firmicutes	Clostridia	Clostridiales	Lachnospiraceae	Lachnoclostridium	Lachnoclostridium phytofermentans	Lachnoclostridium phytofermentans	48	154	139	296
Bacteria	Actinobacteria	Actinobacteria	Corynebacteriales	Corynebacteriaceae	Corynebacterium	Corynebacterium provencense	Corynebacterium provencense	233	369	324	601
Bacteria	Firmicutes	Negativicutes	Veillonellales	Veillonellaceae	Megasphaera	Megasphaera elsdenii	Megasphaera elsdenii	224	521	527	813
Bacteria	Proteobacteria	Betaproteobacteria	Neisseriales	Chromobacteriaceae	Chromobacterium	Chromobacterium sp. 257-1	Chromobacterium sp. 257-1	397	703	474	792
Bacteria	NA	Candidatus Babeliae	Candidatus Babeliales	Candidatus Babeliaceae	Candidatus Babela	Candidatus Babela massiliensis	Candidatus Babela massiliensis	90	152	101	155
Bacteria	Proteobacteria	Betaproteobacteria	Burkholderiales	Alcaligenaceae	Bordetella	Bordetella trematum	Bordetella trematum	575	689	569	855
Bacteria	Proteobacteria	Gammaproteobacteria	Enterobacterales	Morganellaceae	Providencia	Providencia alcalifaciens	Providencia alcalifaciens	36	72	95	121
Bacteria	Firmicutes	Bacilli	Lactobacillales	Lactobacillaceae	Lactobacillus	Lactobacillus alimentarius	Lactobacillus alimentarius	14	48	63	83
Bacteria	Tenericutes	NA	NA	NA	Candidatus Izimaplasma	Candidatus Izimaplasma sp. HR1	Candidatus Izimaplasma sp. HR1	119	114	132	203
Bacteria	Bacteroidetes	Flavobacteriia	Flavobacteriales	Flavobacteriaceae	Sediminicola	Sediminicola sp. YIK13	Sediminicola sp. YIK13	360	214	217	346
Bacteria	Chlorobi	Chlorobia	Chlorobiales	Chlorobiaceae	Pelodictyon	Pelodictyon luteolum	Pelodictyon luteolum	263	511	487	868
Bacteria	Bacteroidetes	Flavobacteriia	Flavobacteriales	Flavobacteriaceae	Chryseobacterium	Chryseobacterium balustinum	Chryseobacterium balustinum	136	158	198	262
Bacteria	Proteobacteria	Alphaproteobacteria	Sphingomonadales	Sphingomonadaceae	Sphingobium	Sphingobium japonicum	Sphingobium japonicum	121	125	126	171
Bacteria	Actinobacteria	Actinobacteria	Streptomycetales	Streptomycetaceae	Streptacidiphilus	Streptacidiphilus sp. DSM 106435	Streptacidiphilus sp. DSM 106435	985	1643	1262	2047
Bacteria	Firmicutes	Bacilli	Lactobacillales	Leuconostocaceae	Leuconostoc	Leuconostoc sp. C2	Leuconostoc sp. C2	0	2	2	4
Bacteria	Firmicutes	Bacilli	Lactobacillales	Enterococcaceae	Enterococcus	Enterococcus hirae	Enterococcus hirae	55	67	76	175
Bacteria	Bacteroidetes	Cytophagia	Cytophagales	Cyclobacteriaceae	Echinicola	Echinicola vietnamensis	Echinicola vietnamensis	552	376	340	540
Bacteria	Chloroflexi	Thermomicrobia	Sphaerobacterales	Sphaerobacteraceae	Sphaerobacter	Sphaerobacter thermophilus	Sphaerobacter thermophilus	1620	2978	2366	3628
Bacteria	Actinobacteria	Actinobacteria	Corynebacteriales	Mycobacteriaceae	Mycobacterium	Mycobacterium tuberculosis	Mycobacterium tuberculosis	34	77	59	119
Bacteria	Proteobacteria	Betaproteobacteria	Burkholderiales	Burkholderiaceae	Burkholderia	Burkholderia anthina	Burkholderia anthina	196	268	244	368
Bacteria	Firmicutes	Bacilli	Lactobacillales	Streptococcaceae	Streptococcus	Streptococcus suis	Streptococcus suis	228	331	348	616
Bacteria	Proteobacteria	Deltaproteobacteria	Myxococcales	Myxococcaceae	Corallococcus	Corallococcus coralloides	Corallococcus coralloides	2257	2964	2427	3689
Bacteria	Proteobacteria	Alphaproteobacteria	Rhizobiales	Rhizobiaceae	Agrobacterium	Agrobacterium vitis	Agrobacterium vitis	385	464	389	689
Bacteria	Firmicutes	Bacilli	Bacillales	Bacillaceae	Bacillus	Bacillus infantis	Bacillus infantis	133	222	214	341
Bacteria	Proteobacteria	Betaproteobacteria	Burkholderiales	Burkholderiaceae	Cupriavidus	Cupriavidus oxalaticus	Cupriavidus oxalaticus	1282	1855	1461	2303
Bacteria	Actinobacteria	Actinobacteria	Corynebacteriales	Nocardiaceae	Nocardia	Nocardia mangyaensis	Nocardia mangyaensis	741	974	794	1222
Bacteria	Bacteroidetes	Cytophagia	Cytophagales	Cyclobacteriaceae	Echinicola	Echinicola strongylocentroti	Echinicola strongylocentroti	470	326	313	536
Bacteria	Thermodesulfobacteria	Thermodesulfobacteria	Thermodesulfobacteriales	Thermodesulfobacteriaceae	Caldimicrobium	Caldimicrobium thiodismutans	Caldimicrobium thiodismutans	42	84	149	218
Bacteria	Proteobacteria	Alphaproteobacteria	Rhodobacterales	Rhodobacteraceae	Paracoccus	Paracoccus denitrificans	Paracoccus denitrificans	1678	1202	933	1511
Archaea	Euryarchaeota	Methanomicrobia	Methanosarcinales	Methanotrichaceae	Methanothrix	Methanothrix soehngenii	Methanothrix soehngenii	322	512	442	638
Bacteria	Actinobacteria	Actinobacteria	Micrococcales	Microbacteriaceae	Agrococcus	Agrococcus carbonis	Agrococcus carbonis	513	775	613	875
Bacteria	Tenericutes	Mollicutes	Entomoplasmatales	Spiroplasmataceae	Spiroplasma	Spiroplasma apis	Spiroplasma apis	12	31	39	59
Bacteria	Proteobacteria	Alphaproteobacteria	Rhizobiales	Brucellaceae	Brucella	Brucella sp. 09RB8471	Brucella sp. 09RB8471	17	17	13	25
Bacteria	Firmicutes	Bacilli	Bacillales	Bacillaceae	Bacillus	Bacillus butanolivorans	Bacillus butanolivorans	71	94	99	173
Bacteria	Firmicutes	Bacilli	Bacillales	Staphylococcaceae	Staphylococcus	Staphylococcus sp. M0911	Staphylococcus sp. M0911	14	26	45	53
Bacteria	Proteobacteria	Betaproteobacteria	Burkholderiales	Burkholderiaceae	Burkholderia	Burkholderia dolosa	Burkholderia dolosa	12	43	19	42
Bacteria	Tenericutes	Mollicutes	Entomoplasmatales	Spiroplasmataceae	Spiroplasma	Spiroplasma eriocheiris	Spiroplasma eriocheiris	11	32	39	78
Archaea	Thaumarchaeota	Nitrososphaeria	Nitrososphaerales	Nitrososphaeraceae	Nitrososphaera	Nitrososphaera viennensis	Nitrososphaera viennensis	77	147	100	163
Bacteria	Actinobacteria	Actinobacteria	Bifidobacteriales	Bifidobacteriaceae	Bifidobacterium	Bifidobacterium longum	Bifidobacterium longum	279	412	376	588
Bacteria	Bacteroidetes	Cytophagia	Cytophagales	Hymenobacteraceae	Pontibacter	Pontibacter korlensis	Pontibacter korlensis	574	475	376	606
Bacteria	Proteobacteria	Betaproteobacteria	Burkholderiales	NA	Mitsuaria	Mitsuaria sp. 7	Mitsuaria sp. 7	1092	1434	1057	1824
Bacteria	Actinobacteria	Actinobacteria	Micrococcales	Brevibacteriaceae	Brevibacterium	Brevibacterium aurantiacum	Brevibacterium aurantiacum	546	477	477	697
Eukaryota	Ascomycota	Sordariomycetes	Hypocreales	Clavicipitaceae	Pochonia	Pochonia chlamydosporia	Pochonia chlamydosporia	408	602	512	731
Bacteria	Actinobacteria	Actinobacteria	Propionibacteriales	Propionibacteriaceae	Tessaracoccus	Tessaracoccus flavescens	Tessaracoccus flavescens	351	520	437	692
Bacteria	Proteobacteria	Gammaproteobacteria	Alteromonadales	Colwelliaceae	Colwellia	Colwellia sp. Arc7-635	Colwellia sp. Arc7-635	86	118	108	178
Bacteria	Bacteroidetes	Cytophagia	Cytophagales	Hymenobacteraceae	Hymenobacter	Hymenobacter nivis	Hymenobacter nivis	1055	762	618	1002
Bacteria	Firmicutes	Bacilli	Lactobacillales	Lactobacillaceae	Lactobacillus	Lactobacillus paracollinoides	Lactobacillus paracollinoides	67	109	89	144
Bacteria	Proteobacteria	Gammaproteobacteria	Alteromonadales	Alteromonadaceae	Marinobacter	Marinobacter sp. JH2	Marinobacter sp. JH2	193	304	204	299
Bacteria	Proteobacteria	Alphaproteobacteria	Rhodobacterales	Rhodobacteraceae	Salipiger	Salipiger profundus	Salipiger profundus	4546	2957	2159	3388
Bacteria	Bacteroidetes	Flavobacteriia	Flavobacteriales	Flavobacteriaceae	Chryseobacterium	Chryseobacterium sp. F5649	Chryseobacterium sp. F5649	70	55	92	114
Archaea	Euryarchaeota	Thermococci	Thermococcales	Thermococcaceae	Thermococcus	Thermococcus nautili	Thermococcus nautili	26	46	67	84
Bacteria	Bacteroidetes	Flavobacteriia	Flavobacteriales	Flavobacteriaceae	Flavobacterium	Flavobacterium pallidum	Flavobacterium pallidum	369	241	283	375
Bacteria	Proteobacteria	Deltaproteobacteria	Desulfobacterales	Desulfobacteraceae	Desulfobacter	Desulfobacter hydrogenophilus	Desulfobacter hydrogenophilus	644	2337	2094	4066
Bacteria	Actinobacteria	Actinobacteria	Micrococcales	Microbacteriaceae	Microbacterium	Microbacterium paludicola	Microbacterium paludicola	86	80	48	77
Bacteria	Proteobacteria	Gammaproteobacteria	Enterobacterales	Pectobacteriaceae	Dickeya	Dickeya sp. NCPPB 3274	Dickeya sp. NCPPB 3274	189	178	124	195
Bacteria	Bacteroidetes	Flavobacteriia	Flavobacteriales	Flavobacteriaceae	Lacinutrix	Lacinutrix sp. 5H-3-7-4	Lacinutrix sp. 5H-3-7-4	214	162	207	330
Bacteria	Firmicutes	Clostridia	Clostridiales	Peptococcaceae	Candidatus Desulforudis	Candidatus Desulforudis audaxviator	Candidatus Desulforudis audaxviator	399	749	817	1198
Bacteria	Firmicutes	Bacilli	Lactobacillales	Enterococcaceae	Enterococcus	Enterococcus wangshanyuanii	Enterococcus wangshanyuanii	81	67	91	139
Bacteria	Actinobacteria	Actinobacteria	Corynebacteriales	Mycobacteriaceae	Mycobacterium	Mycobacterium sp. MOTT36Y	Mycobacterium sp. MOTT36Y	3	9	17	25
Bacteria	Proteobacteria	Alphaproteobacteria	Rhodobacterales	Rhodobacteraceae	Celeribacter	Celeribacter manganoxidans	Celeribacter manganoxidans	2139	1233	810	1396
Bacteria	Proteobacteria	Alphaproteobacteria	Rhizobiales	Methylobacteriaceae	Methylobacterium	Methylobacterium sp. 17Sr1-1	Methylobacterium sp. 17Sr1-1	925	1237	924	1436
Bacteria	Actinobacteria	Actinobacteria	Micrococcales	Micrococcaceae	Pseudarthrobacter	Pseudarthrobacter phenanthrenivorans	Pseudarthrobacter phenanthrenivorans	267	399	342	492
Bacteria	Cyanobacteria	NA	Synechococcales	Synechococcaceae	Synechococcus	Synechococcus sp. RCC307	Synechococcus sp. RCC307	1212	589	320	595
Bacteria	Firmicutes	Bacilli	Bacillales	Paenibacillaceae	Brevibacillus	Brevibacillus brevis	Brevibacillus brevis	731	674	596	999
Bacteria	Actinobacteria	Actinobacteria	Streptomycetales	Streptomycetaceae	Streptomyces	Streptomyces sp. S8	Streptomyces sp. S8	345	400	350	511
Bacteria	Nitrospirae	Nitrospira	Nitrospirales	Nitrospiraceae	Nitrospira	Nitrospira defluvii	Nitrospira defluvii	509	907	806	1224
Bacteria	Proteobacteria	Alphaproteobacteria	Caulobacterales	Caulobacteraceae	Caulobacter	Caulobacter vibrioides	Caulobacter vibrioides	903	1030	845	1341
Bacteria	Proteobacteria	Gammaproteobacteria	Enterobacterales	Enterobacteriaceae	NA	secondary endosymbiont of Heteropsylla cubana	secondary endosymbiont of Heteropsylla cubana	19	35	40	71
Bacteria	Firmicutes	Bacilli	Lactobacillales	Carnobacteriaceae	Carnobacterium	Carnobacterium inhibens	Carnobacterium inhibens	41	92	100	146
Bacteria	Proteobacteria	Gammaproteobacteria	Vibrionales	Vibrionaceae	Vibrio	Vibrio sp. THAF191d	Vibrio sp. THAF191d	0	1	2	0
Bacteria	Proteobacteria	Betaproteobacteria	Burkholderiales	Oxalobacteraceae	Massilia	Massilia albidiflava	Massilia albidiflava	744	1117	859	1370
Bacteria	Proteobacteria	Betaproteobacteria	Burkholderiales	Burkholderiaceae	Pandoraea	Pandoraea pulmonicola	Pandoraea pulmonicola	400	598	542	770
Bacteria	Proteobacteria	Betaproteobacteria	Burkholderiales	Burkholderiaceae	Pandoraea	Pandoraea oxalativorans	Pandoraea oxalativorans	415	495	359	627
Bacteria	Firmicutes	Negativicutes	Veillonellales	Veillonellaceae	Dialister	Dialister sp. Marseille-P5638	Dialister sp. Marseille-P5638	7	8	9	17
Archaea	Crenarchaeota	Thermoprotei	Acidilobales	Caldisphaeraceae	Caldisphaera	Caldisphaera lagunensis	Caldisphaera lagunensis	16	57	62	93
Bacteria	Firmicutes	Bacilli	Bacillales	Bacillaceae	Bacillus	Bacillus weihaiensis	Bacillus weihaiensis	46	125	139	221
Bacteria	Proteobacteria	Alphaproteobacteria	Sphingomonadales	Sphingomonadaceae	Sphingomonas	Sphingomonas sp. LK11	Sphingomonas sp. LK11	569	711	561	1024
Eukaryota	Ascomycota	Saccharomycetes	Saccharomycetales	Debaryomycetaceae	Candida	Candida orthopsilosis	Candida orthopsilosis	175	207	180	289
Eukaryota	Ascomycota	Saccharomycetes	Saccharomycetales	Saccharomycetaceae	Zygosaccharomyces	Zygosaccharomyces rouxii	Zygosaccharomyces rouxii	62	109	120	236
Bacteria	Proteobacteria	Alphaproteobacteria	Sphingomonadales	Erythrobacteraceae	Porphyrobacter	Porphyrobacter sp. YT40	Porphyrobacter sp. YT40	774	525	364	621
Bacteria	Proteobacteria	Gammaproteobacteria	Enterobacterales	Enterobacteriaceae	Klebsiella	Klebsiella sp. LTGPAF-6F	Klebsiella sp. LTGPAF-6F	1	3	3	3
Bacteria	Deinococcus-Thermus	Deinococci	Deinococcales	Deinococcaceae	Deinococcus	Deinococcus peraridilitoris	Deinococcus peraridilitoris	584	782	616	1018
Bacteria	Proteobacteria	Alphaproteobacteria	Sphingomonadales	Erythrobacteraceae	Altererythrobacter	Altererythrobacter dongtanensis	Altererythrobacter dongtanensis	399	426	371	573
Bacteria	Actinobacteria	Actinobacteria	Corynebacteriales	Nocardiaceae	Nocardia	Nocardia sp. CS682	Nocardia sp. CS682	742	1117	845	1443
Bacteria	Proteobacteria	Gammaproteobacteria	Alteromonadales	Shewanellaceae	Shewanella	Shewanella sp. M2	Shewanella sp. M2	70	120	79	136
Bacteria	Proteobacteria	Alphaproteobacteria	Rhizobiales	Methylobacteriaceae	Methylobacterium	Methylobacterium nodulans	Methylobacterium nodulans	1678	1765	1427	2082
Bacteria	Proteobacteria	Alphaproteobacteria	Sphingomonadales	Sphingomonadaceae	Sphingopyxis	Sphingopyxis sp. EG6	Sphingopyxis sp. EG6	349	340	324	504
Bacteria	Proteobacteria	Alphaproteobacteria	Rhodospirillales	Rhodospirillaceae	Azospirillum	Azospirillum sp. TSA2s	Azospirillum sp. TSA2s	1039	1170	925	1383
Bacteria	Deinococcus-Thermus	Deinococci	Deinococcales	Deinococcaceae	Deinococcus	Deinococcus sp. AJ005	Deinococcus sp. AJ005	507	860	680	1098
Bacteria	Proteobacteria	Gammaproteobacteria	Alteromonadales	Pseudoalteromonadaceae	Pseudoalteromonas	Pseudoalteromonas carrageenovora	Pseudoalteromonas carrageenovora	61	84	62	142
Bacteria	Ignavibacteriae	Ignavibacteria	Ignavibacteriales	Melioribacteraceae	Melioribacter	Melioribacter roseus	Melioribacter roseus	163	457	622	1022
Bacteria	Proteobacteria	Betaproteobacteria	Burkholderiales	Alcaligenaceae	Bordetella	Bordetella avium	Bordetella avium	422	453	371	536
Bacteria	Proteobacteria	Gammaproteobacteria	Thiotrichales	Francisellaceae	Francisella	Francisella halioticida	Francisella halioticida	19	63	74	93
Archaea	Euryarchaeota	Methanobacteria	Methanobacteriales	Methanobacteriaceae	Methanobrevibacter	Methanobrevibacter ruminantium	Methanobrevibacter ruminantium	34	55	76	98
Archaea	Crenarchaeota	Thermoprotei	Desulfurococcales	Desulfurococcaceae	Ignicoccus	Ignicoccus islandicus	Ignicoccus islandicus	2	12	35	36
Bacteria	Proteobacteria	Gammaproteobacteria	Enterobacterales	Erwiniaceae	Tatumella	Tatumella sp. TA1	Tatumella sp. TA1	50	60	63	112
Bacteria	Proteobacteria	Alphaproteobacteria	Sphingomonadales	Sphingomonadaceae	Sphingobium	Sphingobium sp. SYK-6	Sphingobium sp. SYK-6	547	593	571	884
Bacteria	Tenericutes	Mollicutes	Acholeplasmatales	Acholeplasmataceae	Candidatus Phytoplasma	Candidatus Phytoplasma australiense	Candidatus Phytoplasma australiense	14	28	31	54
Bacteria	Proteobacteria	Betaproteobacteria	Burkholderiales	Burkholderiaceae	Paraburkholderia	Paraburkholderia terricola	Paraburkholderia terricola	383	514	409	580
Bacteria	Chlamydiae	Chlamydiia	Chlamydiales	Chlamydiaceae	Chlamydia	Chlamydia pecorum	Chlamydia pecorum	24	33	45	65
Bacteria	Firmicutes	Bacilli	Lactobacillales	Lactobacillaceae	Lactobacillus	Lactobacillus salivarius	Lactobacillus salivarius	69	140	184	254
Bacteria	Actinobacteria	Actinobacteria	Micrococcales	Micrococcaceae	Arthrobacter	Arthrobacter sp. UKPF54-2	Arthrobacter sp. UKPF54-2	303	495	426	664
Bacteria	Firmicutes	Clostridia	Clostridiales	Peptococcaceae	Thermincola	Thermincola potens	Thermincola potens	187	321	360	610
Bacteria	Actinobacteria	Actinobacteria	Micrococcales	Micrococcaceae	Glutamicibacter	Glutamicibacter arilaitensis	Glutamicibacter arilaitensis	153	278	291	407
Archaea	Euryarchaeota	Halobacteria	Haloferacales	Haloferacaceae	Halogeometricum	Halogeometricum borinquense	Halogeometricum borinquense	184	146	196	252
Eukaryota	Ascomycota	Saccharomycetes	Saccharomycetales	Phaffomycetaceae	Komagataella	Komagataella phaffii	Komagataella phaffii	101	197	136	237
Bacteria	Proteobacteria	Betaproteobacteria	Burkholderiales	Oxalobacteraceae	Massilia	Massilia lutea	Massilia lutea	628	919	767	1310
Bacteria	Actinobacteria	Actinobacteria	Corynebacteriales	Mycobacteriaceae	Mycobacterium	Mycobacterium dioxanotrophicus	Mycobacterium dioxanotrophicus	535	861	706	1235
Bacteria	Bacteroidetes	Flavobacteriia	Flavobacteriales	Flavobacteriaceae	Flavobacterium	Flavobacterium kingsejongi	Flavobacterium kingsejongi	283	197	192	264
Bacteria	Proteobacteria	Deltaproteobacteria	Desulfuromonadales	Geobacteraceae	Geobacter	Geobacter lovleyi	Geobacter lovleyi	496	997	979	1561
Bacteria	Proteobacteria	Gammaproteobacteria	Alteromonadales	Pseudoalteromonadaceae	Pseudoalteromonas	Pseudoalteromonas nigrifaciens	Pseudoalteromonas nigrifaciens	3	14	21	17
Bacteria	Proteobacteria	Alphaproteobacteria	Rhizobiales	Phyllobacteriaceae	Mesorhizobium	Mesorhizobium sp. M6A.T.Cr.TU.016.01.1.1	Mesorhizobium sp. M6A.T.Cr.TU.016.01.1.1	459	443	378	543
Bacteria	Tenericutes	Mollicutes	Entomoplasmatales	Spiroplasmataceae	Spiroplasma	Spiroplasma diminutum	Spiroplasma diminutum	6	35	40	64
Bacteria	Tenericutes	Mollicutes	Mycoplasmatales	Mycoplasmataceae	Mycoplasma	Mycoplasma anserisalpingitis	Mycoplasma anserisalpingitis	29	84	99	129
Bacteria	Actinobacteria	Actinobacteria	Micrococcales	Micrococcaceae	Pseudarthrobacter	Pseudarthrobacter sp. NIBRBAC000502772	Pseudarthrobacter sp. NIBRBAC000502772	296	396	310	483
Bacteria	Proteobacteria	Alphaproteobacteria	Sphingomonadales	Sphingomonadaceae	Sphingomonas	Sphingomonas indica	Sphingomonas indica	580	552	437	783
Archaea	Euryarchaeota	Halobacteria	Haloferacales	NA	NA	halophilic archaeon DL31	halophilic archaeon DL31	243	376	304	523
Bacteria	Firmicutes	Clostridia	Clostridiales	Hungateiclostridiaceae	Mageeibacillus	Mageeibacillus indolicus	Mageeibacillus indolicus	30	77	71	137
Bacteria	Tenericutes	Mollicutes	Mycoplasmatales	Mycoplasmataceae	Mycoplasma	Mycoplasma hyosynoviae	Mycoplasma hyosynoviae	9	26	33	67
Bacteria	Actinobacteria	Actinobacteria	Micrococcales	Microbacteriaceae	Leucobacter	Leucobacter sp. DSM 101948	Leucobacter sp. DSM 101948	378	511	492	709
Bacteria	Actinobacteria	Actinobacteria	Streptomycetales	Streptomycetaceae	Streptomyces	Streptomyces viridosporus	Streptomyces viridosporus	542	741	660	929
Bacteria	Firmicutes	Bacilli	Lactobacillales	Enterococcaceae	Enterococcus	Enterococcus faecium	Enterococcus faecium	111	203	202	383
Bacteria	Proteobacteria	Betaproteobacteria	Burkholderiales	Burkholderiaceae	Paraburkholderia	Paraburkholderia sp. CCGE1002	Paraburkholderia sp. CCGE1002	390	428	401	568
Bacteria	Proteobacteria	Betaproteobacteria	Burkholderiales	Burkholderiaceae	Cupriavidus	Cupriavidus basilensis	Cupriavidus basilensis	785	950	795	1189
Bacteria	Proteobacteria	Gammaproteobacteria	Enterobacterales	Enterobacteriaceae	Citrobacter	Citrobacter sp. TBCP-5362	Citrobacter sp. TBCP-5362	0	0	0	1
Bacteria	Proteobacteria	Gammaproteobacteria	Vibrionales	Vibrionaceae	Vibrio	Vibrio hyugaensis	Vibrio hyugaensis	20	37	28	24
Bacteria	Proteobacteria	Alphaproteobacteria	Rhizobiales	Phyllobacteriaceae	Mesorhizobium	Mesorhizobium sp. M2A.F.Ca.ET.046.03.2.1	Mesorhizobium sp. M2A.F.Ca.ET.046.03.2.1	137	199	214	311
Bacteria	Planctomycetes	NA	NA	NA	NA	Planctomycetes bacterium Pan216	Planctomycetes bacterium Pan216	1005	1632	1576	2619
Bacteria	Cyanobacteria	NA	Synechococcales	Acaryochloridaceae	Acaryochloris	Acaryochloris marina	Acaryochloris marina	4524	2150	968	1751
Bacteria	Proteobacteria	Alphaproteobacteria	Rhodospirillales	Acetobacteraceae	Komagataeibacter	Komagataeibacter saccharivorans	Komagataeibacter saccharivorans	414	375	319	497
Bacteria	Bacteroidetes	Flavobacteriia	Flavobacteriales	Flavobacteriaceae	Capnocytophaga	Capnocytophaga sp. H4358	Capnocytophaga sp. H4358	22	23	17	40
Bacteria	Firmicutes	Bacilli	Lactobacillales	Carnobacteriaceae	Carnobacterium	Carnobacterium sp. PL12RED10	Carnobacterium sp. PL12RED10	1	6	5	11
Bacteria	Firmicutes	Bacilli	Lactobacillales	Leuconostocaceae	Leuconostoc	Leuconostoc mesenteroides	Leuconostoc mesenteroides	134	112	115	201
Bacteria	Proteobacteria	Betaproteobacteria	Burkholderiales	Burkholderiaceae	Pandoraea	Pandoraea norimbergensis	Pandoraea norimbergensis	721	556	405	641
Bacteria	Proteobacteria	Alphaproteobacteria	Rhizobiales	Rhizobiaceae	Agrobacterium	Agrobacterium sp. T29	Agrobacterium sp. T29	231	227	185	270
Bacteria	Proteobacteria	Alphaproteobacteria	Rhizobiales	Rhizobiaceae	Neorhizobium	Neorhizobium sp. SOG26	Neorhizobium sp. SOG26	373	443	393	614
Bacteria	Tenericutes	Mollicutes	Entomoplasmatales	Entomoplasmataceae	Entomoplasma	Entomoplasma freundtii	Entomoplasma freundtii	19	30	25	50
Bacteria	Firmicutes	Clostridia	Clostridiales	Peptococcaceae	Dehalobacter	Dehalobacter restrictus	Dehalobacter restrictus	47	106	144	200
Bacteria	Bacteroidetes	Sphingobacteriia	Sphingobacteriales	Sphingobacteriaceae	Mucilaginibacter	Mucilaginibacter sp. HYN0043	Mucilaginibacter sp. HYN0043	450	519	422	756
Bacteria	Actinobacteria	Actinobacteria	Streptomycetales	Streptomycetaceae	Streptomyces	Streptomyces sp. CLI2509	Streptomyces sp. CLI2509	83	130	129	174
Bacteria	Firmicutes	Bacilli	Lactobacillales	Lactobacillaceae	Lactobacillus	Lactobacillus mucosae	Lactobacillus mucosae	114	105	111	136
Bacteria	Proteobacteria	Gammaproteobacteria	Xanthomonadales	Xanthomonadaceae	Luteimonas	Luteimonas sp. 100111	Luteimonas sp. 100111	628	903	708	1074
Bacteria	Proteobacteria	Gammaproteobacteria	Pseudomonadales	Pseudomonadaceae	Pseudomonas	Pseudomonas sp. PONIH3	Pseudomonas sp. PONIH3	40	48	43	67
Bacteria	Actinobacteria	Actinobacteria	Pseudonocardiales	Pseudonocardiaceae	Saccharopolyspora	Saccharopolyspora erythraea	Saccharopolyspora erythraea	1047	1494	1251	1729
Bacteria	Firmicutes	Clostridia	Clostridiales	Clostridiaceae	Caloramator	Caloramator sp. E03	Caloramator sp. E03	49	141	185	317
Bacteria	Proteobacteria	Gammaproteobacteria	Pseudomonadales	Pseudomonadaceae	Pseudomonas	Pseudomonas marincola	Pseudomonas marincola	456	431	291	449
Bacteria	Proteobacteria	Gammaproteobacteria	Pseudomonadales	Pseudomonadaceae	Pseudomonas	Pseudomonas taetrolens	Pseudomonas taetrolens	218	271	196	364
Bacteria	Actinobacteria	Actinobacteria	Actinomycetales	Actinomycetaceae	Actinomyces	Actinomyces sp. Chiba101	Actinomyces sp. Chiba101	350	453	372	534
Bacteria	Proteobacteria	Gammaproteobacteria	Methylococcales	Methylococcaceae	Methylomicrobium	Methylomicrobium sp. wino1	Methylomicrobium sp. wino1	746	732	408	680
Bacteria	Proteobacteria	Gammaproteobacteria	Enterobacterales	Enterobacteriaceae	Citrobacter	Citrobacter amalonaticus	Citrobacter amalonaticus	212	218	183	260
Bacteria	Actinobacteria	Actinobacteria	Micrococcales	Micrococcaceae	Kocuria	Kocuria indica	Kocuria indica	220	398	352	565
Bacteria	Elusimicrobia	NA	NA	NA	NA	uncultured Termite group 1 bacterium	uncultured Termite group 1 bacterium	16	7	12	18
Bacteria	Proteobacteria	Gammaproteobacteria	Cellvibrionales	Cellvibrionaceae	Saccharophagus	Saccharophagus degradans	Saccharophagus degradans	104	160	126	225
Bacteria	Proteobacteria	Betaproteobacteria	Burkholderiales	Burkholderiaceae	Burkholderia	Burkholderia territorii	Burkholderia territorii	343	467	379	614
Bacteria	Proteobacteria	Gammaproteobacteria	Alteromonadales	Pseudoalteromonadaceae	Pseudoalteromonas	Pseudoalteromonas sp. A25	Pseudoalteromonas sp. A25	145	114	102	170
Archaea	Euryarchaeota	Halobacteria	Halobacteriales	Halobacteriaceae	Halalkalicoccus	Halalkalicoccus jeotgali	Halalkalicoccus jeotgali	347	583	482	729
Bacteria	Proteobacteria	Gammaproteobacteria	Pseudomonadales	Moraxellaceae	Psychrobacter	Psychrobacter sp. DAB_AL43B	Psychrobacter sp. DAB_AL43B	133	108	104	155
Bacteria	Actinobacteria	Actinobacteria	Propionibacteriales	Nocardioidaceae	Friedmanniella	Friedmanniella sagamiharensis	Friedmanniella sagamiharensis	953	1146	943	1412
Bacteria	Chlamydiae	Chlamydiia	Chlamydiales	Chlamydiaceae	Chlamydia	Chlamydia suis	Chlamydia suis	24	33	58	79
Bacteria	Bacteroidetes	Flavobacteriia	Flavobacteriales	Flavobacteriaceae	Cloacibacterium	Cloacibacterium normanense	Cloacibacterium normanense	177	213	179	309
Bacteria	Proteobacteria	Gammaproteobacteria	Xanthomonadales	Xanthomonadaceae	Xanthomonas	Xanthomonas gardneri	Xanthomonas gardneri	58	47	29	51
Bacteria	Proteobacteria	Oligoflexia	Bacteriovoracales	Halobacteriovoraceae	Halobacteriovorax	Halobacteriovorax marinus	Halobacteriovorax marinus	56	109	140	243
Archaea	Euryarchaeota	Halobacteria	Halobacteriales	Haloarculaceae	Halomicrobium	Halomicrobium mukohataei	Halomicrobium mukohataei	342	360	290	477
Bacteria	Tenericutes	Mollicutes	Mycoplasmatales	Mycoplasmataceae	Mycoplasma	Mycoplasma crocodyli	Mycoplasma crocodyli	9	29	47	64
Bacteria	Proteobacteria	Deltaproteobacteria	Desulfuromonadales	Desulfuromonadaceae	Pelobacter	Pelobacter propionicus	Pelobacter propionicus	689	1497	1495	2487
Bacteria	Proteobacteria	Gammaproteobacteria	Xanthomonadales	Xanthomonadaceae	Xanthomonas	Xanthomonas sacchari	Xanthomonas sacchari	703	884	681	978
Bacteria	Proteobacteria	Alphaproteobacteria	Sphingomonadales	Sphingomonadaceae	Novosphingobium	Novosphingobium resinovorum	Novosphingobium resinovorum	760	832	697	1090
Bacteria	Proteobacteria	Gammaproteobacteria	Vibrionales	Vibrionaceae	Aliivibrio	Aliivibrio salmonicida	Aliivibrio salmonicida	49	83	84	155
Bacteria	Proteobacteria	Gammaproteobacteria	Pasteurellales	Pasteurellaceae	Actinobacillus	Actinobacillus equuli	Actinobacillus equuli	78	51	31	49
Bacteria	Firmicutes	Bacilli	Lactobacillales	Enterococcaceae	Enterococcus	Enterococcus sp. HSIEG1	Enterococcus sp. HSIEG1	0	3	1	5
Bacteria	Proteobacteria	Alphaproteobacteria	Rhodobacterales	Rhodobacteraceae	Paracoccus	Paracoccus sp. 2251	Paracoccus sp. 2251	2746	1729	1325	2020
Bacteria	Proteobacteria	Alphaproteobacteria	Rhizobiales	Phyllobacteriaceae	Nitratireductor	Nitratireductor sp. SY7	Nitratireductor sp. SY7	1346	1176	956	1532
Bacteria	Proteobacteria	Alphaproteobacteria	Rhodospirillales	Acetobacteraceae	Acetobacter	Acetobacter pasteurianus	Acetobacter pasteurianus	114	158	149	233
Bacteria	Proteobacteria	Alphaproteobacteria	Sphingomonadales	Sphingomonadaceae	Sphingomonas	Sphingomonas sp. HKS19	Sphingomonas sp. HKS19	607	548	454	845
Bacteria	Actinobacteria	Actinobacteria	Pseudonocardiales	Pseudonocardiaceae	Amycolatopsis	Amycolatopsis japonica	Amycolatopsis japonica	494	550	453	668
Bacteria	Proteobacteria	Gammaproteobacteria	Alteromonadales	Shewanellaceae	Shewanella	Shewanella sp. FDAARGOS_354	Shewanella sp. FDAARGOS_354	58	93	71	125
Bacteria	Bacteroidetes	Flavobacteriia	Flavobacteriales	Flavobacteriaceae	Flavobacterium	Flavobacterium psychrophilum	Flavobacterium psychrophilum	193	166	153	272
Bacteria	Proteobacteria	Gammaproteobacteria	Chromatiales	Chromatiaceae	Nitrosococcus	Nitrosococcus watsonii	Nitrosococcus watsonii	238	333	261	423
Bacteria	Thermotogae	Thermotogae	Thermotogales	Thermotogaceae	Thermotoga	Thermotoga neapolitana	Thermotoga neapolitana	2	5	13	4
Bacteria	Firmicutes	Clostridia	Clostridiales	Clostridiaceae	Clostridium	Clostridium argentinense	Clostridium argentinense	98	192	286	445
Bacteria	Actinobacteria	Actinobacteria	Corynebacteriales	Dietziaceae	Dietzia	Dietzia timorensis	Dietzia timorensis	279	359	303	472
Bacteria	Bacteroidetes	Chitinophagia	Chitinophagales	Chitinophagaceae	NA	Paraflavitalea soli	Paraflavitalea soli	797	741	699	1119
Bacteria	Firmicutes	Bacilli	Bacillales	Bacillaceae	Bacillus	Bacillus vallismortis	Bacillus vallismortis	92	116	78	196
Bacteria	Firmicutes	Clostridia	Clostridiales	Eubacteriaceae	Eubacterium	[Eubacterium] cellulosolvens	[Eubacterium] cellulosolvens	77	159	157	257
Bacteria	Proteobacteria	Gammaproteobacteria	Vibrionales	Vibrionaceae	Aliivibrio	Aliivibrio fischeri	Aliivibrio fischeri	81	171	163	265
Bacteria	Proteobacteria	Alphaproteobacteria	Rhizobiales	Rhodobiaceae	Candidatus Phaeomarinobacter	Candidatus Phaeomarinobacter ectocarpi	Candidatus Phaeomarinobacter ectocarpi	428	404	393	527
Bacteria	Firmicutes	Clostridia	Clostridiales	Hungateiclostridiaceae	Hungateiclostridium	Hungateiclostridium thermocellum	Hungateiclostridium thermocellum	107	225	261	490
Bacteria	Firmicutes	Bacilli	Lactobacillales	Lactobacillaceae	Lactobacillus	Lactobacillus vaginalis	Lactobacillus vaginalis	16	50	46	61
Bacteria	Tenericutes	Mollicutes	Mycoplasmatales	Mycoplasmataceae	Mycoplasma	Mycoplasma genitalium	Mycoplasma genitalium	3	11	22	25
Bacteria	Proteobacteria	Gammaproteobacteria	Enterobacterales	Enterobacteriaceae	Lelliottia	Lelliottia jeotgali	Lelliottia jeotgali	203	227	151	268
Bacteria	Proteobacteria	Betaproteobacteria	Burkholderiales	Burkholderiaceae	Cupriavidus	Cupriavidus malaysiensis	Cupriavidus malaysiensis	57	58	47	83
Bacteria	Proteobacteria	Gammaproteobacteria	Enterobacterales	Enterobacteriaceae	Enterobacter	Enterobacter soli	Enterobacter soli	143	188	175	276
Bacteria	Proteobacteria	Alphaproteobacteria	Rhizobiales	Hyphomicrobiaceae	Hyphomicrobium	Hyphomicrobium nitrativorans	Hyphomicrobium nitrativorans	553	571	467	768
Bacteria	Firmicutes	Bacilli	Bacillales	Staphylococcaceae	Staphylococcus	Staphylococcus sciuri	Staphylococcus sciuri	160	143	167	308
Bacteria	Proteobacteria	Epsilonproteobacteria	Campylobacterales	Helicobacteraceae	Helicobacter	Helicobacter himalayensis	Helicobacter himalayensis	19	42	59	84
Bacteria	Proteobacteria	Alphaproteobacteria	Rhizobiales	Rhizobiaceae	Rhizobium	Rhizobium sp. CIAT894	Rhizobium sp. CIAT894	284	354	315	451
Bacteria	Actinobacteria	Actinobacteria	Micrococcales	Brevibacteriaceae	Brevibacterium	Brevibacterium sp. CS2	Brevibacterium sp. CS2	435	555	506	751
Bacteria	Actinobacteria	Actinobacteria	Micromonosporales	Micromonosporaceae	Micromonospora	Micromonospora aurantiaca	Micromonospora aurantiaca	253	374	275	438
Archaea	Euryarchaeota	Halobacteria	Halobacteriales	Haloarculaceae	Natronomonas	Natronomonas pharaonis	Natronomonas pharaonis	129	196	193	300
Bacteria	Proteobacteria	Alphaproteobacteria	Rickettsiales	Rickettsiaceae	Candidatus Sneabacter	Candidatus Sneabacter namystus	Candidatus Sneabacter namystus	10	20	25	48
Bacteria	Firmicutes	Bacilli	Lactobacillales	Leuconostocaceae	Weissella	Weissella confusa	Weissella confusa	102	83	57	95
Bacteria	Firmicutes	Bacilli	Bacillales	Paenibacillaceae	Paenibacillus	Paenibacillus sp. IHBB 10380	Paenibacillus sp. IHBB 10380	77	99	126	202
Bacteria	Actinobacteria	Actinobacteria	Actinomycetales	Actinomycetaceae	Actinomyces	Actinomyces tangfeifanii	Actinomyces tangfeifanii	79	79	75	140
Bacteria	Bacteroidetes	Sphingobacteriia	Sphingobacteriales	Sphingobacteriaceae	Sphingobacterium	Sphingobacterium sp. 21	Sphingobacterium sp. 21	61	53	81	82
Bacteria	Proteobacteria	Betaproteobacteria	Burkholderiales	Burkholderiaceae	Cupriavidus	Cupriavidus pauculus	Cupriavidus pauculus	1473	1763	1482	2222
Bacteria	Actinobacteria	Actinobacteria	Micrococcales	Brevibacteriaceae	Brevibacterium	Brevibacterium sandarakinum	Brevibacterium sandarakinum	376	334	250	464
Bacteria	Actinobacteria	Actinobacteria	Micrococcales	Microbacteriaceae	Agromyces	Agromyces sp. KACC 19306	Agromyces sp. KACC 19306	496	694	648	928
Bacteria	Proteobacteria	Alphaproteobacteria	Rhizobiales	Methylobacteriaceae	Methylobacterium	Methylobacterium radiotolerans	Methylobacterium radiotolerans	234	260	229	297
Bacteria	Actinobacteria	Rubrobacteria	Rubrobacterales	Baekduiaceae	Baekduia	Baekduia soli	Baekduia soli	1231	2506	2080	3343
Bacteria	Firmicutes	Bacilli	Bacillales	Bacillaceae	Lysinibacillus	Lysinibacillus fusiformis	Lysinibacillus fusiformis	24	62	57	94
Bacteria	Proteobacteria	Gammaproteobacteria	Chromatiales	Ectothiorhodospiraceae	Thioalkalivibrio	Thioalkalivibrio paradoxus	Thioalkalivibrio paradoxus	1357	2040	1227	1780
Archaea	Euryarchaeota	Halobacteria	Natrialbales	Natrialbaceae	Halobiforma	Halobiforma lacisalsi	Halobiforma lacisalsi	351	548	542	860
Bacteria	Actinobacteria	Actinobacteria	Pseudonocardiales	Pseudonocardiaceae	Pseudonocardia	Pseudonocardia dioxanivorans	Pseudonocardia dioxanivorans	1065	1632	1356	2065
Bacteria	Actinobacteria	Actinobacteria	Streptomycetales	Streptomycetaceae	Streptomyces	Streptomyces sp. WAC00288	Streptomyces sp. WAC00288	73	109	89	138
Bacteria	Actinobacteria	Actinobacteria	Streptomycetales	Streptomycetaceae	Streptomyces	Streptomyces lydicus	Streptomyces lydicus	1814	3067	2629	3912
Bacteria	Proteobacteria	Alphaproteobacteria	Rhodobacterales	Rhodobacteraceae	Labrenzia	Labrenzia sp. CP4	Labrenzia sp. CP4	161	158	120	217
Bacteria	Firmicutes	Clostridia	Clostridiales	Peptococcaceae	Desulfotomaculum	Desulfotomaculum ferrireducens	Desulfotomaculum ferrireducens	116	166	218	330
Bacteria	Proteobacteria	Alphaproteobacteria	Rickettsiales	Anaplasmataceae	Wolbachia	Wolbachia endosymbiont of Cimex lectularius	Wolbachia endosymbiont of Cimex lectularius	22	26	28	90
Bacteria	Proteobacteria	Gammaproteobacteria	Enterobacterales	Yersiniaceae	Rahnella	Rahnella sp. ERMR1:05	Rahnella sp. ERMR1:05	332	317	235	377
Bacteria	Bacteroidetes	Flavobacteriia	Flavobacteriales	Flavobacteriaceae	NA	Flavobacteriaceae bacterium	Flavobacteriaceae bacterium	317	183	188	262
Bacteria	Proteobacteria	Gammaproteobacteria	Alteromonadales	Pseudoalteromonadaceae	Pseudoalteromonas	Pseudoalteromonas arctica	Pseudoalteromonas arctica	27	64	77	102
Archaea	Euryarchaeota	Archaeoglobi	Archaeoglobales	Archaeoglobaceae	Archaeoglobus	Archaeoglobus sulfaticallidus	Archaeoglobus sulfaticallidus	13	56	68	116
Bacteria	Actinobacteria	Actinobacteria	Micrococcales	Micrococcaceae	Pseudarthrobacter	Pseudarthrobacter equi	Pseudarthrobacter equi	200	243	248	436
Bacteria	Proteobacteria	Gammaproteobacteria	Pseudomonadales	Pseudomonadaceae	Pseudomonas	Pseudomonas asplenii	Pseudomonas asplenii	112	138	131	189
Bacteria	Proteobacteria	Gammaproteobacteria	Pseudomonadales	Pseudomonadaceae	Pseudomonas	Pseudomonas guangdongensis	Pseudomonas guangdongensis	863	1095	751	1071
Bacteria	Actinobacteria	Actinobacteria	Corynebacteriales	Nocardiaceae	Nocardia	Nocardia seriolae	Nocardia seriolae	679	1075	925	1532
Bacteria	Proteobacteria	Betaproteobacteria	Burkholderiales	Burkholderiaceae	Burkholderia	Burkholderia sp. NRF60-BP8	Burkholderia sp. NRF60-BP8	151	198	159	242
Bacteria	Proteobacteria	Alphaproteobacteria	Sphingomonadales	Erythrobacteraceae	Porphyrobacter	Porphyrobacter sp. CACIAM 03H1	Porphyrobacter sp. CACIAM 03H1	836	731	561	905
Bacteria	Proteobacteria	Alphaproteobacteria	Sphingomonadales	Sphingomonadaceae	Citromicrobium	Citromicrobium sp. JL477	Citromicrobium sp. JL477	539	549	492	724
Bacteria	Proteobacteria	Gammaproteobacteria	Pseudomonadales	Pseudomonadaceae	Pseudomonas	Pseudomonas sabulinigri	Pseudomonas sabulinigri	473	576	427	573
Bacteria	Actinobacteria	Actinobacteria	Streptomycetales	Streptomycetaceae	Streptomyces	Streptomyces seoulensis	Streptomyces seoulensis	463	857	762	1136
Bacteria	Proteobacteria	Gammaproteobacteria	Enterobacterales	Yersiniaceae	Yersinia	Yersinia entomophaga	Yersinia entomophaga	94	133	121	187
Bacteria	Proteobacteria	Alphaproteobacteria	Rhizobiales	Bartonellaceae	Bartonella	Bartonella australis	Bartonella australis	15	39	60	112
Bacteria	Bacteroidetes	Flavobacteriia	Flavobacteriales	Flavobacteriaceae	Chryseobacterium	Chryseobacterium gallinarum	Chryseobacterium gallinarum	136	164	198	304
Bacteria	Proteobacteria	Epsilonproteobacteria	Campylobacterales	Campylobacteraceae	Campylobacter	Campylobacter hyointestinalis	Campylobacter hyointestinalis	42	88	118	191
Bacteria	Proteobacteria	Epsilonproteobacteria	Campylobacterales	Campylobacteraceae	Sulfurospirillum	Sulfurospirillum sp. SL2-2	Sulfurospirillum sp. SL2-2	0	3	0	1
Bacteria	Bacteroidetes	Cytophagia	Cytophagales	Hymenobacteraceae	Pontibacter	Pontibacter actiniarum	Pontibacter actiniarum	1279	736	641	946
Bacteria	Firmicutes	Bacilli	Bacillales	NA	Exiguobacterium	Exiguobacterium sp. AT1b	Exiguobacterium sp. AT1b	178	88	93	119
Bacteria	Proteobacteria	Gammaproteobacteria	Pseudomonadales	Pseudomonadaceae	Pseudomonas	Pseudomonas sp. 7SR1	Pseudomonas sp. 7SR1	458	497	305	540
Bacteria	Proteobacteria	Gammaproteobacteria	Alteromonadales	Pseudoalteromonadaceae	Pseudoalteromonas	Pseudoalteromonas spongiae	Pseudoalteromonas spongiae	185	217	168	280
Bacteria	Firmicutes	Clostridia	Thermoanaerobacterales	Thermoanaerobacteraceae	Thermoanaerobacter	Thermoanaerobacter italicus	Thermoanaerobacter italicus	15	25	43	55
Bacteria	Proteobacteria	Gammaproteobacteria	Pseudomonadales	Moraxellaceae	Acinetobacter	Acinetobacter sp. NCu2D-2	Acinetobacter sp. NCu2D-2	22	32	48	59
Bacteria	Actinobacteria	Actinobacteria	Streptomycetales	Streptomycetaceae	Streptomyces	Streptomyces sp. W1SF4	Streptomyces sp. W1SF4	866	1218	855	1469
Bacteria	Proteobacteria	Acidithiobacillia	Acidithiobacillales	Acidithiobacillaceae	Acidithiobacillus	Acidithiobacillus ferridurans	Acidithiobacillus ferridurans	13	18	14	31
Bacteria	Planctomycetes	Planctomycetia	Isosphaerales	Isosphaeraceae	Isosphaera	Isosphaera pallida	Isosphaera pallida	993	1137	1124	1790
Bacteria	Proteobacteria	Gammaproteobacteria	Oceanospirillales	Halomonadaceae	Halomonas	Halomonas campaniensis	Halomonas campaniensis	36	65	57	99
Bacteria	Proteobacteria	Epsilonproteobacteria	Campylobacterales	Campylobacteraceae	Campylobacter	Campylobacter iguaniorum	Campylobacter iguaniorum	43	75	75	131
Bacteria	Actinobacteria	Actinobacteria	Pseudonocardiales	Pseudonocardiaceae	Amycolatopsis	Amycolatopsis sp. AA4	Amycolatopsis sp. AA4	1031	1260	1089	1689
Archaea	Euryarchaeota	Thermococci	Thermococcales	Thermococcaceae	Thermococcus	Thermococcus sp. 2319x1	Thermococcus sp. 2319x1	11	17	46	43
Bacteria	Bacteroidetes	Sphingobacteriia	Sphingobacteriales	Sphingobacteriaceae	Pedobacter	Pedobacter heparinus	Pedobacter heparinus	337	381	365	609
Bacteria	Bacteroidetes	Chitinophagia	Chitinophagales	Chitinophagaceae	Chitinophaga	Chitinophaga sp. MD30	Chitinophaga sp. MD30	586	497	441	686
Bacteria	Tenericutes	Mollicutes	Acholeplasmatales	Acholeplasmataceae	Acholeplasma	Acholeplasma oculi	Acholeplasma oculi	29	44	64	77
Bacteria	Actinobacteria	Actinobacteria	Pseudonocardiales	Pseudonocardiaceae	Amycolatopsis	Amycolatopsis keratiniphila	Amycolatopsis keratiniphila	745	1436	1310	2104
Bacteria	Deinococcus-Thermus	Deinococci	Thermales	Thermaceae	Thermus	Thermus aquaticus	Thermus aquaticus	223	439	426	591
Bacteria	Actinobacteria	Actinobacteria	Micrococcales	Microbacteriaceae	Microbacterium	Microbacterium sp. RG1	Microbacterium sp. RG1	306	523	439	703
Archaea	Euryarchaeota	Halobacteria	Haloferacales	Halorubraceae	Halohasta	Halohasta litchfieldiae	Halohasta litchfieldiae	180	194	181	277
Bacteria	Proteobacteria	Epsilonproteobacteria	Campylobacterales	Campylobacteraceae	Campylobacter	Campylobacter fetus	Campylobacter fetus	47	108	125	187
Bacteria	Proteobacteria	Betaproteobacteria	Burkholderiales	Comamonadaceae	Limnohabitans	Limnohabitans sp. 103DPR2	Limnohabitans sp. 103DPR2	101	111	142	220
Bacteria	Proteobacteria	Alphaproteobacteria	Rickettsiales	Anaplasmataceae	Wolbachia	Wolbachia endosymbiont of Chrysomya megacephala	Wolbachia endosymbiont of Chrysomya megacephala	14	16	14	42
Bacteria	Firmicutes	Bacilli	Lactobacillales	Lactobacillaceae	Lactobacillus	Lactobacillus hokkaidonensis	Lactobacillus hokkaidonensis	21	34	54	89
Bacteria	Actinobacteria	Actinobacteria	Actinomycetales	Actinomycetaceae	Flaviflexus	Flaviflexus salsibiostraticola	Flaviflexus salsibiostraticola	206	250	258	475
Bacteria	Actinobacteria	Actinobacteria	Micrococcales	Microbacteriaceae	Microbacterium	Microbacterium sp. ST-M6	Microbacterium sp. ST-M6	313	406	425	675
Bacteria	Candidatus Gracilibacteria	NA	NA	NA	NA	Candidatus Gracilibacteria bacterium HOT-871	Candidatus Gracilibacteria bacterium HOT-871	29	54	97	194
Archaea	Euryarchaeota	Thermococci	Thermococcales	Thermococcaceae	Thermococcus	Thermococcus thioreducens	Thermococcus thioreducens	70	74	85	112
Bacteria	Proteobacteria	Betaproteobacteria	NA	NA	Candidatus Tremblaya	Candidatus Tremblaya princeps	Candidatus Tremblaya princeps	4	8	17	13
Bacteria	Proteobacteria	Betaproteobacteria	Burkholderiales	Alcaligenaceae	Achromobacter	Achromobacter sp. B7	Achromobacter sp. B7	507	487	424	658
Bacteria	Proteobacteria	Betaproteobacteria	Burkholderiales	Alcaligenaceae	Bordetella	Bordetella parapertussis	Bordetella parapertussis	42	64	34	54
Bacteria	Bacteroidetes	Flavobacteriia	Flavobacteriales	Flavobacteriaceae	Chryseobacterium	Chryseobacterium indoltheticum	Chryseobacterium indoltheticum	251	242	254	431
Bacteria	Tenericutes	Mollicutes	Mycoplasmatales	Mycoplasmataceae	Mycoplasma	Mycoplasma canis	Mycoplasma canis	13	34	51	62
Bacteria	Proteobacteria	Betaproteobacteria	Burkholderiales	Burkholderiaceae	Paraburkholderia	Paraburkholderia sp. SOS3	Paraburkholderia sp. SOS3	508	591	523	788
Bacteria	Spirochaetes	Spirochaetia	Spirochaetales	Borreliaceae	Borreliella	Candidatus Borrelia tachyglossi	Candidatus Borrelia tachyglossi	32	55	37	76
Bacteria	Firmicutes	Bacilli	Bacillales	Bacillaceae	Lysinibacillus	Lysinibacillus sp. SGAir0095	Lysinibacillus sp. SGAir0095	60	95	108	151
Bacteria	Bacteroidetes	Bacteroidia	Marinilabiliales	Marinifilaceae	Labilibaculum	Labilibaculum antarcticum	Labilibaculum antarcticum	272	512	733	1040
Bacteria	Proteobacteria	Alphaproteobacteria	Rhizobiales	Rhizobiaceae	Ensifer	Ensifer alkalisoli	Ensifer alkalisoli	621	623	576	912
Bacteria	Actinobacteria	Actinobacteria	Corynebacteriales	Corynebacteriaceae	Corynebacterium	Corynebacterium urealyticum	Corynebacterium urealyticum	206	256	228	313
Bacteria	Firmicutes	Bacilli	Lactobacillales	Leuconostocaceae	Leuconostoc	Leuconostoc garlicum	Leuconostoc garlicum	1	6	3	5
Bacteria	Actinobacteria	Actinobacteria	Micrococcales	Microbacteriaceae	NA	Chitinimonas sp. R3-44	Chitinimonas sp. R3-44	683	738	526	826
Archaea	Euryarchaeota	Thermococci	Thermococcales	Thermococcaceae	Pyrococcus	Pyrococcus sp. ST04	Pyrococcus sp. ST04	35	23	48	65
Bacteria	Cyanobacteria	NA	Chroococcales	Chroococcaceae	Geminocystis	Geminocystis sp. NIES-3709	Geminocystis sp. NIES-3709	855	518	369	620
Bacteria	Proteobacteria	Gammaproteobacteria	Enterobacterales	Hafniaceae	Edwardsiella	Edwardsiella ictaluri	Edwardsiella ictaluri	127	220	134	249
Bacteria	Proteobacteria	Gammaproteobacteria	Pseudomonadales	Moraxellaceae	Acinetobacter	Acinetobacter towneri	Acinetobacter towneri	13	14	17	24
Bacteria	Spirochaetes	Spirochaetia	Spirochaetales	Spirochaetaceae	Treponema	Treponema denticola	Treponema denticola	140	281	251	485
Bacteria	Proteobacteria	Gammaproteobacteria	Pseudomonadales	Pseudomonadaceae	Pseudomonas	Pseudomonas sp. S-6-2	Pseudomonas sp. S-6-2	545	656	405	600
Bacteria	Proteobacteria	Gammaproteobacteria	Pasteurellales	Pasteurellaceae	NA	[Pasteurella] aerogenes	[Pasteurella] aerogenes	36	84	78	125
Bacteria	Actinobacteria	Actinobacteria	Streptomycetales	Streptomycetaceae	Streptomyces	Streptomyces coeruleorubidus	Streptomyces coeruleorubidus	528	864	717	1134
Bacteria	Proteobacteria	Alphaproteobacteria	Rhizobiales	Bradyrhizobiaceae	Bradyrhizobium	Bradyrhizobium betae	Bradyrhizobium betae	336	488	373	636
Bacteria	Firmicutes	Bacilli	Bacillales	Paenibacillaceae	Paenibacillus	Paenibacillus xylanexedens	Paenibacillus xylanexedens	89	102	115	190
Bacteria	Actinobacteria	Actinobacteria	NA	NA	NA	Actinobacteria bacterium IMCC26256	Actinobacteria bacterium IMCC26256	97	79	89	110
Bacteria	Firmicutes	Bacilli	Bacillales	Bacillaceae	Bacillus	Bacillus cellulosilyticus	Bacillus cellulosilyticus	275	240	204	306
Bacteria	Proteobacteria	Gammaproteobacteria	Vibrionales	Vibrionaceae	Vibrio	Vibrio mimicus	Vibrio mimicus	155	218	204	323
Bacteria	Proteobacteria	Gammaproteobacteria	NA	NA	Gallaecimonas	Gallaecimonas mangrovi	Gallaecimonas mangrovi	345	246	247	342
Bacteria	Firmicutes	Bacilli	Bacillales	Staphylococcaceae	Staphylococcus	Staphylococcus haemolyticus	Staphylococcus haemolyticus	36	81	111	183
Bacteria	Firmicutes	Bacilli	Lactobacillales	Leuconostocaceae	Weissella	Weissella soli	Weissella soli	68	54	56	78
Bacteria	Chlamydiae	Chlamydiia	Parachlamydiales	Waddliaceae	Waddlia	Waddlia chondrophila	Waddlia chondrophila	144	123	147	209
Bacteria	Spirochaetes	Spirochaetia	Brachyspirales	Brachyspiraceae	Brachyspira	Brachyspira hyodysenteriae	Brachyspira hyodysenteriae	49	130	182	273
Eukaryota	Microsporidia	NA	NA	Unikaryonidae	Encephalitozoon	Encephalitozoon romaleae	Encephalitozoon romaleae	11	25	27	35
Bacteria	Cyanobacteria	NA	Synechococcales	Synechococcaceae	Thermosynechococcus	Thermosynechococcus sp. CL-1	Thermosynechococcus sp. CL-1	3434	1372	784	1322
Bacteria	Proteobacteria	Alphaproteobacteria	Sphingomonadales	Sphingomonadaceae	Sphingopyxis	Sphingopyxis sp. 113P3	Sphingopyxis sp. 113P3	448	510	431	710
Bacteria	Proteobacteria	Gammaproteobacteria	Enterobacterales	Enterobacteriaceae	Citrobacter	Citrobacter sp. FDAARGOS_156	Citrobacter sp. FDAARGOS_156	6	7	5	6
Bacteria	Proteobacteria	Alphaproteobacteria	Rhizobiales	Aurantimonadaceae	Martelella	Martelella sp. AD-3	Martelella sp. AD-3	840	778	647	1052
Bacteria	Firmicutes	Bacilli	Bacillales	Bacillaceae	Bacillus	Bacillus sp. SJ-10	Bacillus sp. SJ-10	0	1	1	1
Bacteria	Proteobacteria	Betaproteobacteria	Burkholderiales	Oxalobacteraceae	Oxalobacter	Oxalobacter formigenes	Oxalobacter formigenes	119	160	120	222
Bacteria	Proteobacteria	Epsilonproteobacteria	Campylobacterales	Campylobacteraceae	Arcobacter	Arcobacter bivalviorum	Arcobacter bivalviorum	22	105	131	204
Bacteria	Thermotogae	Thermotogae	Thermotogales	Thermotogaceae	Thermotoga	Thermotoga caldifontis	Thermotoga caldifontis	90	190	201	284
Bacteria	Proteobacteria	Alphaproteobacteria	Rhodospirillales	Acetobacteraceae	Parasaccharibacter	Parasaccharibacter apium	Parasaccharibacter apium	164	202	171	227
Bacteria	Actinobacteria	Actinobacteria	Micrococcales	Micrococcaceae	Glutamicibacter	Glutamicibacter creatinolyticus	Glutamicibacter creatinolyticus	444	524	418	682
Bacteria	Actinobacteria	Actinobacteria	Corynebacteriales	Corynebacteriaceae	Corynebacterium	Corynebacterium halotolerans	Corynebacterium halotolerans	308	502	453	705
Bacteria	Firmicutes	Bacilli	Lactobacillales	Lactobacillaceae	Lactobacillus	Lactobacillus ginsenosidimutans	Lactobacillus ginsenosidimutans	74	60	48	90
Bacteria	Actinobacteria	Actinobacteria	Corynebacteriales	Gordoniaceae	Gordonia	Gordonia sp. 1D	Gordonia sp. 1D	503	543	419	739
Bacteria	Proteobacteria	Gammaproteobacteria	Xanthomonadales	Xanthomonadaceae	Xanthomonas	Xanthomonas phaseoli	Xanthomonas phaseoli	101	110	86	111
Bacteria	Proteobacteria	Gammaproteobacteria	Thiotrichales	Francisellaceae	Francisella	Francisella uliginis	Francisella uliginis	167	101	109	161
Bacteria	Bacteroidetes	Flavobacteriia	Flavobacteriales	Flavobacteriaceae	Salegentibacter	Salegentibacter sp. T436	Salegentibacter sp. T436	527	255	280	427
Bacteria	Proteobacteria	Gammaproteobacteria	Thiotrichales	Francisellaceae	Francisella	Francisella marina	Francisella marina	34	36	19	21
Bacteria	Proteobacteria	Gammaproteobacteria	Pasteurellales	Pasteurellaceae	Avibacterium	Avibacterium paragallinarum	Avibacterium paragallinarum	136	148	114	169
Bacteria	Proteobacteria	Gammaproteobacteria	NA	NA	NA	endosymbiont of Euscepes postfasciatus	endosymbiont of Euscepes postfasciatus	3	9	9	17
Bacteria	Firmicutes	Bacilli	Bacillales	Bacillaceae	Lysinibacillus	Lysinibacillus sphaericus	Lysinibacillus sphaericus	106	240	223	372
Eukaryota	Ascomycota	Eurotiomycetes	Eurotiales	Aspergillaceae	Aspergillus	Aspergillus fumigatus	Aspergillus fumigatus	294	332	357	551
Bacteria	Actinobacteria	Actinobacteria	Corynebacteriales	Mycobacteriaceae	Mycobacterium	Mycobacterium sp. PYR15	Mycobacterium sp. PYR15	213	273	146	284
Bacteria	Bacteroidetes	Flavobacteriia	Flavobacteriales	Flavobacteriaceae	Antarcticibacterium	Antarcticibacterium flavum	Antarcticibacterium flavum	524	434	435	637
Bacteria	Planctomycetes	Planctomycetia	Pirellulales	Lacipirellulaceae	NA	Planctomycetes bacterium I41	Planctomycetes bacterium I41	773	1071	1120	1613
Bacteria	Bacteroidetes	Flavobacteriia	Flavobacteriales	Flavobacteriaceae	Capnocytophaga	Capnocytophaga cynodegmi	Capnocytophaga cynodegmi	158	104	116	238
Bacteria	Firmicutes	Bacilli	Bacillales	Bacillaceae	Bacillus	Bacillus sp. FJAT-18017	Bacillus sp. FJAT-18017	240	178	177	303
Bacteria	Cyanobacteria	NA	Nostocales	Nostocaceae	Nostoc	Nostoc sp. NIES-2111	Nostoc sp. NIES-2111	990	477	221	368
Bacteria	Proteobacteria	Alphaproteobacteria	Rickettsiales	Rickettsiaceae	Rickettsia	Rickettsia heilongjiangensis	Rickettsia heilongjiangensis	0	2	7	3
Bacteria	Firmicutes	Bacilli	Lactobacillales	Lactobacillaceae	Lactobacillus	Lactobacillus bombi	Lactobacillus bombi	112	87	53	112
Bacteria	Proteobacteria	Betaproteobacteria	Burkholderiales	Sutterellaceae	Sutterella	Sutterella megalosphaeroides	Sutterella megalosphaeroides	341	441	349	538
Bacteria	Proteobacteria	Gammaproteobacteria	Pseudomonadales	Moraxellaceae	Moraxella	Moraxella ovis	Moraxella ovis	9	26	22	39
Bacteria	Proteobacteria	Alphaproteobacteria	Rhodospirillales	Rhodospirillaceae	Magnetospirillum	Magnetospirillum gryphiswaldense	Magnetospirillum gryphiswaldense	1341	1951	1373	2297
Bacteria	Bacteroidetes	Flavobacteriia	Flavobacteriales	Flavobacteriaceae	Flavobacterium	Flavobacterium indicum	Flavobacterium indicum	234	164	176	293
Bacteria	Bacteroidetes	Flavobacteriia	Flavobacteriales	Flavobacteriaceae	Myroides	Myroides profundi	Myroides profundi	52	63	67	105
Bacteria	Thermotogae	Thermotogae	Thermotogales	Fervidobacteriaceae	Thermosipho	Thermosipho sp. 1063	Thermosipho sp. 1063	0	0	4	5
Archaea	Euryarchaeota	Halobacteria	Natrialbales	Natrialbaceae	Natronorubrum	Natronorubrum aibiense	Natronorubrum aibiense	187	257	290	426
Bacteria	Firmicutes	Clostridia	Halanaerobiales	Halanaerobiaceae	Halocella	Halocella sp. SP3-1	Halocella sp. SP3-1	85	259	356	595
Bacteria	Bacteroidetes	Bacteroidia	Bacteroidales	Rikenellaceae	Alistipes	Alistipes shahii	Alistipes shahii	507	640	615	1011
Bacteria	Proteobacteria	Gammaproteobacteria	Enterobacterales	Enterobacteriaceae	Klebsiella	Klebsiella sp. M5al	Klebsiella sp. M5al	7	6	10	22
Eukaryota	Ascomycota	Saccharomycetes	Saccharomycetales	Saccharomycetaceae	Eremothecium	Eremothecium cymbalariae	Eremothecium cymbalariae	123	141	129	231
Bacteria	Spirochaetes	Spirochaetia	Spirochaetales	Borreliaceae	Borrelia	Borrelia hermsii	Borrelia hermsii	38	77	76	131
Archaea	Euryarchaeota	Halobacteria	Halobacteriales	Haloarculaceae	Halorhabdus	Halorhabdus utahensis	Halorhabdus utahensis	122	392	353	583
Bacteria	Proteobacteria	Alphaproteobacteria	Rhizobiales	Methylobacteriaceae	Methylorubrum	Methylorubrum extorquens	Methylorubrum extorquens	1480	1733	1445	2394
Bacteria	Proteobacteria	Betaproteobacteria	Burkholderiales	Burkholderiaceae	Pandoraea	Pandoraea thiooxydans	Pandoraea thiooxydans	520	694	510	750
Bacteria	Proteobacteria	Gammaproteobacteria	Enterobacterales	Enterobacteriaceae	Leclercia	Leclercia sp. 119287	Leclercia sp. 119287	27	41	42	59
Bacteria	Proteobacteria	Alphaproteobacteria	Rhizobiales	Bartonellaceae	Bartonella	Bartonella schoenbuchensis	Bartonella schoenbuchensis	10	29	24	52
Bacteria	Proteobacteria	Gammaproteobacteria	Pseudomonadales	Pseudomonadaceae	Pseudomonas	Pseudomonas sp. Os17	Pseudomonas sp. Os17	95	105	83	101
Bacteria	Proteobacteria	Betaproteobacteria	Burkholderiales	Burkholderiaceae	Paraburkholderia	Paraburkholderia fungorum	Paraburkholderia fungorum	432	451	392	654
Bacteria	Proteobacteria	Betaproteobacteria	Burkholderiales	Burkholderiaceae	Pandoraea	Pandoraea apista	Pandoraea apista	526	456	377	604
Bacteria	Proteobacteria	Gammaproteobacteria	Pseudomonadales	Moraxellaceae	Acinetobacter	Acinetobacter sp. WCHAc010052	Acinetobacter sp. WCHAc010052	15	23	27	37
Bacteria	Proteobacteria	Epsilonproteobacteria	Campylobacterales	Campylobacteraceae	Campylobacter	Campylobacter subantarcticus	Campylobacter subantarcticus	18	61	58	121
Bacteria	Firmicutes	Bacilli	Lactobacillales	Leuconostocaceae	Leuconostoc	Leuconostoc suionicum	Leuconostoc suionicum	10	18	26	28
Bacteria	Proteobacteria	Alphaproteobacteria	Rhizobiales	Bradyrhizobiaceae	Bradyrhizobium	Bradyrhizobium guangxiense	Bradyrhizobium guangxiense	589	610	488	788
Bacteria	Proteobacteria	Gammaproteobacteria	Alteromonadales	Alteromonadaceae	Catenovulum	Catenovulum sp. CCB-QB4	Catenovulum sp. CCB-QB4	247	212	167	271
Bacteria	Actinobacteria	Actinobacteria	Actinomycetales	Actinomycetaceae	Mobiluncus	Mobiluncus curtisii	Mobiluncus curtisii	106	107	84	176
Bacteria	Proteobacteria	Gammaproteobacteria	Vibrionales	Vibrionaceae	Vibrio	Vibrio jasicida	Vibrio jasicida	36	47	58	93
Bacteria	Firmicutes	Bacilli	Bacillales	Bacillaceae	Geobacillus	Geobacillus sp. C56-T3	Geobacillus sp. C56-T3	22	56	39	67
Bacteria	Actinobacteria	Actinobacteria	Micromonosporales	Micromonosporaceae	Actinoplanes	Actinoplanes missouriensis	Actinoplanes missouriensis	1028	1484	1407	2108
Bacteria	Chlamydiae	Chlamydiia	Chlamydiales	Chlamydiaceae	Chlamydia	Chlamydia muridarum	Chlamydia muridarum	5	19	21	32
Bacteria	Proteobacteria	Gammaproteobacteria	Pasteurellales	Pasteurellaceae	Haemophilus	Haemophilus parahaemolyticus	Haemophilus parahaemolyticus	38	75	63	92
Bacteria	Firmicutes	Bacilli	Lactobacillales	Lactobacillaceae	Lactobacillus	Lactobacillus harbinensis	Lactobacillus harbinensis	343	428	383	576
Bacteria	Proteobacteria	Deltaproteobacteria	Myxococcales	Anaeromyxobacteraceae	Anaeromyxobacter	Anaeromyxobacter sp. K	Anaeromyxobacter sp. K	391	521	461	652
Bacteria	Proteobacteria	Gammaproteobacteria	Thiotrichales	Francisellaceae	Francisella	Francisella tularensis	Francisella tularensis	37	85	101	182
Bacteria	Actinobacteria	Actinobacteria	Corynebacteriales	Mycobacteriaceae	Mycobacteroides	Mycobacteroides chelonae	Mycobacteroides chelonae	41	106	91	128
Bacteria	Proteobacteria	Gammaproteobacteria	NA	NA	Candidatus Ruthia	Candidatus Ruthia magnifica	Candidatus Ruthia magnifica	44	58	42	75
Archaea	Crenarchaeota	Thermoprotei	Acidilobales	Acidilobaceae	Acidilobus	Acidilobus sp. 7A	Acidilobus sp. 7A	41	53	95	90
Bacteria	Proteobacteria	Betaproteobacteria	Rhodocyclales	Rhodocyclaceae	Azospira	Azospira oryzae	Azospira oryzae	229	342	228	330
Bacteria	Bacteroidetes	Sphingobacteriia	Sphingobacteriales	Sphingobacteriaceae	Mucilaginibacter	Mucilaginibacter sp. PAMC 26640	Mucilaginibacter sp. PAMC 26640	364	303	342	524
Bacteria	Proteobacteria	Alphaproteobacteria	Rhodospirillales	Acetobacteraceae	Acetobacter	Acetobacter senegalensis	Acetobacter senegalensis	39	79	87	118
Bacteria	Proteobacteria	Alphaproteobacteria	Sphingomonadales	Sphingomonadaceae	Sphingopyxis	Sphingopyxis fribergensis	Sphingopyxis fribergensis	361	365	353	542
Eukaryota	Ascomycota	Dothideomycetes	Capnodiales	Mycosphaerellaceae	Cercospora	Cercospora beticola	Cercospora beticola	264	381	464	635
Bacteria	Firmicutes	Bacilli	Lactobacillales	Aerococcaceae	Aerococcus	Aerococcus urinaehominis	Aerococcus urinaehominis	51	44	52	67
Bacteria	Proteobacteria	Gammaproteobacteria	Pseudomonadales	Moraxellaceae	Acinetobacter	Acinetobacter venetianus	Acinetobacter venetianus	42	49	67	70
Bacteria	Actinobacteria	Actinobacteria	Streptomycetales	Streptomycetaceae	Streptomyces	Streptomyces sp. DUT11	Streptomyces sp. DUT11	139	200	161	221
Bacteria	Bacteroidetes	Bacteroidia	Bacteroidales	Prevotellaceae	Prevotella	Prevotella ruminicola	Prevotella ruminicola	170	141	157	243
Bacteria	Proteobacteria	Gammaproteobacteria	Enterobacterales	Enterobacteriaceae	Leclercia	Leclercia sp. W17	Leclercia sp. W17	30	37	37	67
Bacteria	Actinobacteria	Actinobacteria	Glycomycetales	Glycomycetaceae	Stackebrandtia	Stackebrandtia nassauensis	Stackebrandtia nassauensis	838	1157	1127	1691
Bacteria	Proteobacteria	Betaproteobacteria	Burkholderiales	Burkholderiaceae	Burkholderia	Burkholderia pyrrocinia	Burkholderia pyrrocinia	374	452	398	663
Bacteria	Actinobacteria	Actinobacteria	Propionibacteriales	Propionibacteriaceae	Tessaracoccus	Tessaracoccus flavus	Tessaracoccus flavus	321	421	454	647
Bacteria	Firmicutes	Bacilli	Bacillales	Bacillaceae	Bacillus	Bacillus jeotgali	Bacillus jeotgali	72	82	132	235
Bacteria	Firmicutes	Bacilli	Lactobacillales	Streptococcaceae	Streptococcus	Streptococcus sp. I-P16	Streptococcus sp. I-P16	13	20	13	20
Bacteria	Actinobacteria	Actinobacteria	Actinomycetales	Actinomycetaceae	Actinomyces	Actinomyces sp. oral taxon 414	Actinomyces sp. oral taxon 414	481	870	717	1159
Bacteria	Firmicutes	Bacilli	Lactobacillales	Lactobacillaceae	Pediococcus	Pediococcus inopinatus	Pediococcus inopinatus	22	31	37	77
Bacteria	Firmicutes	Clostridia	Clostridiales	Ruminococcaceae	NA	Ruminococcaceae bacterium CPB6	Ruminococcaceae bacterium CPB6	80	203	174	316
Archaea	Euryarchaeota	Halobacteria	Haloferacales	Halorubraceae	Halorubrum	Halorubrum sp. PV6	Halorubrum sp. PV6	326	330	290	445
Bacteria	Proteobacteria	Gammaproteobacteria	Oceanospirillales	Alcanivoracaceae	Alcanivorax	Alcanivorax borkumensis	Alcanivorax borkumensis	16	28	26	43
Bacteria	Actinobacteria	Actinobacteria	Corynebacteriales	Mycobacteriaceae	Mycolicibacterium	Mycolicibacterium rutilum	Mycolicibacterium rutilum	655	762	650	1049
Bacteria	Proteobacteria	Gammaproteobacteria	Alteromonadales	Pseudoalteromonadaceae	Pseudoalteromonas	Pseudoalteromonas tetraodonis	Pseudoalteromonas tetraodonis	5	3	11	8
Eukaryota	Ascomycota	Saccharomycetes	Saccharomycetales	Trichomonascaceae	Sugiyamaella	Sugiyamaella lignohabitans	Sugiyamaella lignohabitans	150	202	212	339
Bacteria	Aquificae	Aquificae	Aquificales	Hydrogenothermaceae	Sulfurihydrogenibium	Sulfurihydrogenibium azorense	Sulfurihydrogenibium azorense	16	56	69	161
Bacteria	Proteobacteria	Gammaproteobacteria	Enterobacterales	Enterobacteriaceae	Enterobacter	Enterobacter cancerogenus	Enterobacter cancerogenus	216	286	252	389
Bacteria	Proteobacteria	Gammaproteobacteria	Oceanospirillales	Oceanospirillaceae	Marinomonas	Marinomonas sp. MWYL1	Marinomonas sp. MWYL1	86	92	91	168
Bacteria	Proteobacteria	Gammaproteobacteria	Chromatiales	Ectothiorhodospiraceae	Alkalilimnicola	Alkalilimnicola ehrlichii	Alkalilimnicola ehrlichii	2395	3333	1773	2410
Bacteria	Proteobacteria	Alphaproteobacteria	Sphingomonadales	Erythrobacteraceae	Altererythrobacter	Altererythrobacter epoxidivorans	Altererythrobacter epoxidivorans	247	251	254	378
Bacteria	Actinobacteria	Actinobacteria	Pseudonocardiales	Pseudonocardiaceae	Lentzea	Lentzea guizhouensis	Lentzea guizhouensis	1047	1624	1383	2193
Bacteria	Proteobacteria	Gammaproteobacteria	Xanthomonadales	Xanthomonadaceae	Lysobacter	Lysobacter sp. TY2-98	Lysobacter sp. TY2-98	746	712	486	783
Bacteria	Actinobacteria	Actinobacteria	Streptomycetales	Streptomycetaceae	Streptomyces	Streptomyces sp. Tue 6075	Streptomyces sp. Tue 6075	239	451	435	581
Bacteria	Cyanobacteria	NA	Chroococcales	Chroococcaceae	Geminocystis	Geminocystis sp. NIES-3708	Geminocystis sp. NIES-3708	1110	593	375	661
Bacteria	Firmicutes	Tissierellia	Tissierellales	Peptoniphilaceae	Peptoniphilus	Peptoniphilus harei	Peptoniphilus harei	45	92	101	172
Bacteria	Actinobacteria	Actinobacteria	Bifidobacteriales	Bifidobacteriaceae	Bifidobacterium	Bifidobacterium thermophilum	Bifidobacterium thermophilum	123	221	227	403
Bacteria	Cyanobacteria	NA	Nostocales	Nostocaceae	Nostoc	Nostoc sp. CENA543	Nostoc sp. CENA543	5368	2380	1043	1823
Bacteria	Bacteroidetes	Chitinophagia	Chitinophagales	Chitinophagaceae	Filimonas	Filimonas lacunae	Filimonas lacunae	380	281	321	480
Bacteria	Firmicutes	Negativicutes	Veillonellales	Veillonellaceae	Megasphaera	Megasphaera hexanoica	Megasphaera hexanoica	187	264	268	450
Bacteria	Tenericutes	Mollicutes	Mycoplasmatales	Mycoplasmataceae	Ureaplasma	Ureaplasma parvum	Ureaplasma parvum	15	34	45	77
Bacteria	Firmicutes	Bacilli	Bacillales	Staphylococcaceae	Staphylococcus	Staphylococcus equorum	Staphylococcus equorum	36	59	47	73
Bacteria	Actinobacteria	Actinobacteria	Micromonosporales	Micromonosporaceae	Micromonospora	Micromonospora inositola	Micromonospora inositola	597	831	709	1096
Bacteria	Firmicutes	Erysipelotrichia	Erysipelotrichales	Erysipelotrichaceae	Faecalitalea	Faecalitalea cylindroides	Faecalitalea cylindroides	26	78	97	127
Bacteria	Firmicutes	Bacilli	Bacillales	Paenibacillaceae	Aneurinibacillus	Aneurinibacillus sp. XH2	Aneurinibacillus sp. XH2	172	195	190	342
Bacteria	Proteobacteria	Alphaproteobacteria	Caulobacterales	Caulobacteraceae	Caulobacter	Caulobacter mirabilis	Caulobacter mirabilis	1098	1823	1376	2240
Bacteria	Proteobacteria	Epsilonproteobacteria	Campylobacterales	Campylobacteraceae	Arcobacter	Arcobacter cibarius	Arcobacter cibarius	32	96	114	185
Bacteria	Tenericutes	Mollicutes	Mycoplasmatales	Mycoplasmataceae	Mycoplasma	Mycoplasma yeatsii	Mycoplasma yeatsii	41	34	49	58
Bacteria	Proteobacteria	Gammaproteobacteria	Pseudomonadales	Pseudomonadaceae	Pseudomonas	Pseudomonas entomophila	Pseudomonas entomophila	897	1236	901	1430
Bacteria	Proteobacteria	Epsilonproteobacteria	Campylobacterales	Helicobacteraceae	Sulfurimonas	Sulfurimonas sp. GYSZ_1	Sulfurimonas sp. GYSZ_1	60	123	107	153
Bacteria	Spirochaetes	Spirochaetia	Leptospirales	Leptospiraceae	Leptospira	Leptospira santarosai	Leptospira santarosai	225	350	266	363
Bacteria	Proteobacteria	Betaproteobacteria	Burkholderiales	NA	Methylibium	Methylibium petroleiphilum	Methylibium petroleiphilum	440	567	469	736
Bacteria	Proteobacteria	Alphaproteobacteria	Rhizobiales	Xanthobacteraceae	Pseudolabrys	Pseudolabrys sp. FHR47	Pseudolabrys sp. FHR47	683	714	675	994
Bacteria	Proteobacteria	Gammaproteobacteria	Enterobacterales	Enterobacteriaceae	Citrobacter	Citrobacter freundii	Citrobacter freundii	149	219	148	261
Bacteria	Proteobacteria	Oligoflexia	Bdellovibrionales	Bdellovibrionaceae	Bdellovibrio	Bdellovibrio sp. ZAP7	Bdellovibrio sp. ZAP7	69	113	149	211
Bacteria	Proteobacteria	Betaproteobacteria	Neisseriales	Neisseriaceae	Simonsiella	Simonsiella muelleri	Simonsiella muelleri	56	69	56	84
Bacteria	Actinobacteria	Actinobacteria	Candidatus Nanopelagicales	Candidatus Nanopelagicaceae	Candidatus Planktophila	Candidatus Planktophila vernalis	Candidatus Planktophila vernalis	27	24	32	51
Bacteria	Firmicutes	Bacilli	Bacillales	Planococcaceae	Planococcus	Planococcus kocurii	Planococcus kocurii	16	20	44	66
Bacteria	Proteobacteria	Alphaproteobacteria	Rhizobiales	Rhizobiaceae	Rhizobium	Rhizobium phaseoli	Rhizobium phaseoli	470	693	573	864
Bacteria	Proteobacteria	Gammaproteobacteria	Pseudomonadales	Pseudomonadaceae	Pseudomonas	Pseudomonas sp. DR 5-09	Pseudomonas sp. DR 5-09	136	156	131	190
Bacteria	Proteobacteria	Gammaproteobacteria	Enterobacterales	Morganellaceae	Providencia	Providencia heimbachae	Providencia heimbachae	37	118	122	180
Bacteria	Actinobacteria	Actinobacteria	Micromonosporales	Micromonosporaceae	Salinispora	Salinispora arenicola	Salinispora arenicola	355	816	632	1100
Bacteria	Proteobacteria	Gammaproteobacteria	Enterobacterales	Enterobacteriaceae	Citrobacter	Citrobacter sp. CFNIH10	Citrobacter sp. CFNIH10	7	5	5	5
Bacteria	Proteobacteria	Gammaproteobacteria	Pseudomonadales	Moraxellaceae	Acinetobacter	Acinetobacter sp. TGL-Y2	Acinetobacter sp. TGL-Y2	68	65	58	85
Bacteria	Proteobacteria	Gammaproteobacteria	Xanthomonadales	Xanthomonadaceae	Stenotrophomonas	Stenotrophomonas sp. YAU14D1_LEIMI4_1	Stenotrophomonas sp. YAU14D1_LEIMI4_1	94	185	124	261
Bacteria	Bacteroidetes	Bacteroidia	Bacteroidales	Barnesiellaceae	Barnesiella	Barnesiella viscericola	Barnesiella viscericola	393	405	396	641
Bacteria	Actinobacteria	Actinobacteria	Propionibacteriales	Nocardioidaceae	Nocardioides	Nocardioides baekrokdamisoli	Nocardioides baekrokdamisoli	206	289	320	450
Archaea	Euryarchaeota	Thermococci	Thermococcales	Thermococcaceae	Thermococcus	Thermococcus guaymasensis	Thermococcus guaymasensis	27	96	95	130
Bacteria	Proteobacteria	Betaproteobacteria	Burkholderiales	Comamonadaceae	Polaromonas	Polaromonas naphthalenivorans	Polaromonas naphthalenivorans	796	889	678	1047
Bacteria	Proteobacteria	Gammaproteobacteria	Pseudomonadales	Moraxellaceae	Acinetobacter	Acinetobacter nosocomialis	Acinetobacter nosocomialis	117	101	154	244
Bacteria	Cyanobacteria	NA	Nostocales	Scytonemataceae	Scytonema	Scytonema sp. HK-05	Scytonema sp. HK-05	3687	1760	745	1362
Bacteria	Actinobacteria	Actinobacteria	Streptomycetales	Streptomycetaceae	Streptomyces	Streptomyces sp. C8S0	Streptomyces sp. C8S0	570	854	829	1274
Bacteria	Actinobacteria	Actinobacteria	Micrococcales	Micrococcaceae	Sinomonas	Sinomonas atrocyanea	Sinomonas atrocyanea	559	867	735	1129
Bacteria	Proteobacteria	Gammaproteobacteria	Pseudomonadales	Pseudomonadaceae	Pseudomonas	Pseudomonas sp. TCU-HL1	Pseudomonas sp. TCU-HL1	558	616	479	780
Bacteria	Firmicutes	Clostridia	Clostridiales	Clostridiaceae	Clostridium	Clostridium sp. SY8519	Clostridium sp. SY8519	84	204	223	369
Bacteria	Proteobacteria	Alphaproteobacteria	Rhizobiales	Rhizobiaceae	Shinella	Shinella sp. HZN7	Shinella sp. HZN7	1069	1251	1049	1630
Bacteria	Proteobacteria	Epsilonproteobacteria	NA	NA	Sulfurovum	Sulfurovum lithotrophicum	Sulfurovum lithotrophicum	68	49	57	110
Bacteria	Actinobacteria	Actinobacteria	Micrococcales	Microbacteriaceae	Microterricola	Microterricola viridarii	Microterricola viridarii	802	1263	1105	1702
Bacteria	Proteobacteria	Gammaproteobacteria	Vibrionales	Vibrionaceae	Vibrio	Vibrio natriegens	Vibrio natriegens	182	142	96	162
Bacteria	Thermotogae	Thermotogae	Thermotogales	Fervidobacteriaceae	Thermosipho	Thermosipho melanesiensis	Thermosipho melanesiensis	28	106	131	244
Bacteria	Proteobacteria	Alphaproteobacteria	Rhodospirillales	Acetobacteraceae	Komagataeibacter	Komagataeibacter oboediens	Komagataeibacter oboediens	142	146	171	224
Bacteria	Firmicutes	Clostridia	Thermoanaerobacterales	Thermoanaerobacterales Family III. Incertae Sedis	Thermoanaerobacterium	Thermoanaerobacterium sp. RBIITD	Thermoanaerobacterium sp. RBIITD	65	169	197	346
Bacteria	Firmicutes	Clostridia	Clostridiales	Lachnospiraceae	Pseudobutyrivibrio	Pseudobutyrivibrio xylanivorans	Pseudobutyrivibrio xylanivorans	46	62	84	121
Bacteria	Bacteroidetes	Flavobacteriia	Flavobacteriales	Flavobacteriaceae	Aquimarina	Aquimarina sp. AD10	Aquimarina sp. AD10	453	267	309	454
Bacteria	Proteobacteria	Alphaproteobacteria	Rhodospirillales	Acetobacteraceae	Acetobacter	Acetobacter sp. B6	Acetobacter sp. B6	34	51	53	43
Bacteria	Firmicutes	Clostridia	Clostridiales	Clostridiaceae	Clostridium	Clostridium chauvoei	Clostridium chauvoei	19	117	153	256
Bacteria	Firmicutes	Clostridia	Clostridiales	Heliobacteriaceae	Heliobacterium	Heliobacterium modesticaldum	Heliobacterium modesticaldum	745	908	819	1234
Bacteria	Firmicutes	Clostridia	Clostridiales	Peptococcaceae	Dehalobacter	Dehalobacter sp. DCA	Dehalobacter sp. DCA	0	0	2	8
Bacteria	Bacteroidetes	Sphingobacteriia	Sphingobacteriales	Sphingobacteriaceae	Mucilaginibacter	Mucilaginibacter rubeus	Mucilaginibacter rubeus	312	283	351	528
Bacteria	Firmicutes	Bacilli	Bacillales	Staphylococcaceae	Staphylococcus	Staphylococcus simiae	Staphylococcus simiae	55	73	71	128
Bacteria	Firmicutes	Bacilli	Lactobacillales	Lactobacillaceae	Lactobacillus	Lactobacillus paracasei	Lactobacillus paracasei	39	114	75	141
Bacteria	Bacteroidetes	Cytophagia	Cytophagales	Hymenobacteraceae	Hymenobacter	Hymenobacter sedentarius	Hymenobacter sedentarius	1289	990	779	1195
Bacteria	Proteobacteria	Betaproteobacteria	Nitrosomonadales	Sterolibacteriaceae	Sulfuritalea	Sulfuritalea hydrogenivorans	Sulfuritalea hydrogenivorans	804	1294	910	1453
Bacteria	Actinobacteria	Actinobacteria	Micrococcales	Microbacteriaceae	Microbacterium	Microbacterium testaceum	Microbacterium testaceum	365	430	387	631
Bacteria	Firmicutes	Bacilli	Lactobacillales	Streptococcaceae	Streptococcus	Streptococcus infantarius	Streptococcus infantarius	6	14	18	37
Bacteria	Actinobacteria	Actinobacteria	Micrococcales	Microbacteriaceae	Microbacterium	Microbacterium lemovicicum	Microbacterium lemovicicum	412	504	444	671
Bacteria	Firmicutes	Bacilli	Lactobacillales	Lactobacillaceae	Lactobacillus	Lactobacillus curvatus	Lactobacillus curvatus	53	83	106	166
Bacteria	Actinobacteria	Actinobacteria	Actinomycetales	Actinomycetaceae	Schaalia	Schaalia meyeri	Schaalia meyeri	131	204	227	335
Eukaryota	Microsporidia	NA	NA	Unikaryonidae	Encephalitozoon	Encephalitozoon cuniculi	Encephalitozoon cuniculi	12	24	34	73
Bacteria	Proteobacteria	Gammaproteobacteria	Alteromonadales	Pseudoalteromonadaceae	Pseudoalteromonas	Pseudoalteromonas sp. 16-SW-7	Pseudoalteromonas sp. 16-SW-7	26	37	31	57
Bacteria	Cyanobacteria	NA	Nostocales	NA	NA	Nostocales cyanobacterium HT-58-2	Nostocales cyanobacterium HT-58-2	4057	1841	833	1441
Archaea	Euryarchaeota	Halobacteria	Haloferacales	Halorubraceae	Salinigranum	Salinigranum rubrum	Salinigranum rubrum	307	448	488	698
Bacteria	Tenericutes	Mollicutes	Mycoplasmatales	Mycoplasmataceae	Mycoplasma	Mycoplasma columbinasale	Mycoplasma columbinasale	15	10	23	27
Bacteria	Actinobacteria	Actinobacteria	Streptomycetales	Streptomycetaceae	Streptomyces	Streptomyces sp. S063	Streptomyces sp. S063	298	451	360	568
Bacteria	Deinococcus-Thermus	Deinococci	Deinococcales	Deinococcaceae	Deinococcus	Deinococcus wulumuqiensis	Deinococcus wulumuqiensis	483	514	456	691
Bacteria	Proteobacteria	Gammaproteobacteria	Pseudomonadales	Pseudomonadaceae	Pseudomonas	Pseudomonas orientalis	Pseudomonas orientalis	593	860	637	991
Bacteria	Firmicutes	Bacilli	Lactobacillales	Lactobacillaceae	Lactobacillus	Lactobacillus terrae	Lactobacillus terrae	52	59	57	76
Bacteria	Deinococcus-Thermus	Deinococci	Thermales	Thermaceae	Thermus	Thermus thermophilus	Thermus thermophilus	520	916	780	1212
Bacteria	Proteobacteria	Gammaproteobacteria	Xanthomonadales	Xanthomonadaceae	Stenotrophomonas	Stenotrophomonas sp. WZN-1	Stenotrophomonas sp. WZN-1	97	145	117	179
Bacteria	Firmicutes	Bacilli	Bacillales	Staphylococcaceae	Macrococcus	Macrococcus caseolyticus	Macrococcus caseolyticus	25	77	53	97
Bacteria	Proteobacteria	Gammaproteobacteria	Enterobacterales	Enterobacteriaceae	Cronobacter	Cronobacter condimenti	Cronobacter condimenti	148	168	132	233
Bacteria	Firmicutes	Bacilli	Bacillales	Paenibacillaceae	Paenibacillus	Paenibacillus cellulositrophicus	Paenibacillus cellulositrophicus	520	562	557	793
Archaea	Euryarchaeota	Methanomicrobia	Methanosarcinales	Methanosarcinaceae	Methanosarcina	Methanosarcina sp. MTP4	Methanosarcina sp. MTP4	111	216	256	401
Bacteria	Actinobacteria	Actinobacteria	Geodermatophilales	Geodermatophilaceae	Geodermatophilus	Geodermatophilus obscurus	Geodermatophilus obscurus	970	1431	1162	1817
Bacteria	Cyanobacteria	NA	Synechococcales	Synechococcaceae	Synechococcus	Synechococcus sp. PCC 7117	Synechococcus sp. PCC 7117	1892	666	327	577
Bacteria	Proteobacteria	Gammaproteobacteria	Aeromonadales	Aeromonadaceae	Aeromonas	Aeromonas sp. CA23	Aeromonas sp. CA23	223	327	247	430
Bacteria	Actinobacteria	Actinobacteria	Propionibacteriales	Nocardioidaceae	Nocardioides	Nocardioides sp. KUDC 5002	Nocardioides sp. KUDC 5002	654	1575	1230	2055
Bacteria	Actinobacteria	Actinobacteria	Micrococcales	Microbacteriaceae	Salinibacterium	Salinibacterium sp. CGMCC 1.16371	Salinibacterium sp. CGMCC 1.16371	116	171	153	232
Bacteria	Actinobacteria	Actinobacteria	Micrococcales	Intrasporangiaceae	Ornithinimicrobium	Ornithinimicrobium sp. H23M54	Ornithinimicrobium sp. H23M54	500	787	657	1059
Bacteria	Proteobacteria	Gammaproteobacteria	Enterobacterales	Enterobacteriaceae	Enterobacter	Enterobacter sp. CRENT-193	Enterobacter sp. CRENT-193	0	0	1	0
Bacteria	Proteobacteria	Alphaproteobacteria	Rhodobacterales	Rhodobacteraceae	Tateyamaria	Tateyamaria omphalii	Tateyamaria omphalii	1731	1180	843	1440
Bacteria	Proteobacteria	Gammaproteobacteria	Pseudomonadales	Moraxellaceae	Acinetobacter	Acinetobacter lactucae	Acinetobacter lactucae	8	24	25	43
Bacteria	candidate division Zixibacteria	NA	NA	NA	NA	candidate division Zixibacteria bacterium	candidate division Zixibacteria bacterium	184	520	853	1288
Bacteria	Proteobacteria	Betaproteobacteria	Neisseriales	Chromobacteriaceae	Microvirgula	Microvirgula aerodenitrificans	Microvirgula aerodenitrificans	502	845	643	948
Bacteria	Candidatus Saccharibacteria	NA	NA	NA	Candidatus Saccharimonas	Candidatus Saccharimonas aalborgensis	Candidatus Saccharimonas aalborgensis	27	34	34	81
Bacteria	Firmicutes	Bacilli	Bacillales	Paenibacillaceae	Paenibacillus	Paenibacillus swuensis	Paenibacillus swuensis	265	249	198	362
Bacteria	Proteobacteria	Gammaproteobacteria	Pseudomonadales	Pseudomonadaceae	Pseudomonas	Pseudomonas sp. R4-34-07	Pseudomonas sp. R4-34-07	25	65	45	78
Bacteria	Proteobacteria	Alphaproteobacteria	Rhizobiales	Methylocystaceae	Methylocystis	Methylocystis bryophila	Methylocystis bryophila	670	623	526	791
Bacteria	Actinobacteria	Actinobacteria	Streptomycetales	Streptomycetaceae	Streptomyces	Streptomyces cattleya	Streptomyces cattleya	967	1470	1222	1920
Bacteria	Proteobacteria	Alphaproteobacteria	Rhodospirillales	Rhodospirillaceae	Pararhodospirillum	Pararhodospirillum photometricum	Pararhodospirillum photometricum	765	1057	819	1441
Bacteria	Bacteroidetes	Cytophagia	Cytophagales	Cytophagaceae	Spirosoma	Spirosoma sp. KCTC 42546	Spirosoma sp. KCTC 42546	771	525	532	806
Bacteria	Proteobacteria	Gammaproteobacteria	Enterobacterales	Erwiniaceae	Erwinia	Erwinia gerundensis	Erwinia gerundensis	157	305	239	423
Bacteria	Firmicutes	Bacilli	Lactobacillales	Streptococcaceae	Streptococcus	Streptococcus merionis	Streptococcus merionis	56	34	62	59
Bacteria	Proteobacteria	Betaproteobacteria	Nitrosomonadales	Nitrosomonadaceae	Nitrosospira	Nitrosospira multiformis	Nitrosospira multiformis	395	412	252	438
Bacteria	Proteobacteria	Gammaproteobacteria	Enterobacterales	Morganellaceae	Photorhabdus	Photorhabdus laumondii	Photorhabdus laumondii	93	134	110	209
Bacteria	Proteobacteria	Alphaproteobacteria	Rhizobiales	Methylobacteriaceae	Microvirga	Microvirga sp. 17 mud 1-3	Microvirga sp. 17 mud 1-3	688	765	630	967
Bacteria	Actinobacteria	Actinobacteria	Corynebacteriales	Mycobacteriaceae	Mycolicibacterium	Mycolicibacterium thermoresistibile	Mycolicibacterium thermoresistibile	649	726	622	962
Bacteria	Firmicutes	Clostridia	Clostridiales	Symbiobacteriaceae	Symbiobacterium	Symbiobacterium thermophilum	Symbiobacterium thermophilum	755	1578	1497	2376
Bacteria	Candidatus Cloacimonetes	NA	NA	NA	Candidatus Cloacimonas	Candidatus Cloacimonas acidaminovorans	Candidatus Cloacimonas acidaminovorans	106	263	322	549
Bacteria	Firmicutes	Bacilli	Lactobacillales	Streptococcaceae	Streptococcus	Streptococcus parasanguinis	Streptococcus parasanguinis	10	31	40	50
Bacteria	Actinobacteria	Actinobacteria	Streptomycetales	Streptomycetaceae	Streptomyces	Streptomyces sp. P3	Streptomyces sp. P3	611	1079	953	1572
Bacteria	Actinobacteria	Actinobacteria	Corynebacteriales	Mycobacteriaceae	Mycobacterium	Mycobacterium sp. MS1601	Mycobacterium sp. MS1601	658	750	642	925
Bacteria	Tenericutes	Mollicutes	Mycoplasmatales	Mycoplasmataceae	Mycoplasma	Mycoplasma cynos	Mycoplasma cynos	30	55	72	95
Bacteria	Proteobacteria	Gammaproteobacteria	Oceanospirillales	Halomonadaceae	Halomonas	Halomonas elongata	Halomonas elongata	975	1012	680	1062
Bacteria	Actinobacteria	Actinobacteria	Corynebacteriales	Mycobacteriaceae	Mycobacterium	Mycobacterium sp. ELW1	Mycobacterium sp. ELW1	366	789	606	1031
Bacteria	Actinobacteria	Coriobacteriia	Coriobacteriales	Atopobiaceae	Parolsenella	Parolsenella catena	Parolsenella catena	200	278	266	398
Bacteria	Proteobacteria	Gammaproteobacteria	Pseudomonadales	Moraxellaceae	Acinetobacter	Acinetobacter tandoii	Acinetobacter tandoii	53	75	71	118
Bacteria	Proteobacteria	Alphaproteobacteria	Rhizobiales	NA	NA	Rhizobiales bacterium PAMC 29148	Rhizobiales bacterium PAMC 29148	664	808	676	1104
Bacteria	Proteobacteria	Gammaproteobacteria	Enterobacterales	Yersiniaceae	Nissabacter	Nissabacter sp. SGAir0207	Nissabacter sp. SGAir0207	450	668	476	705
Bacteria	Actinobacteria	Actinobacteria	Streptomycetales	Streptomycetaceae	Streptomyces	Streptomyces violaceusniger	Streptomyces violaceusniger	416	549	525	723
Bacteria	Proteobacteria	Gammaproteobacteria	Pseudomonadales	Pseudomonadaceae	Pseudomonas	Pseudomonas sp. AK6U	Pseudomonas sp. AK6U	10	4	11	20
Bacteria	Proteobacteria	Alphaproteobacteria	Rhizobiales	Beijerinckiaceae	Beijerinckia	Beijerinckia indica	Beijerinckia indica	249	327	264	403
Bacteria	Firmicutes	Bacilli	Bacillales	Bacillaceae	Bacillus	Bacillus thuringiensis	Bacillus thuringiensis	257	449	455	772
Bacteria	Proteobacteria	Gammaproteobacteria	Pasteurellales	Pasteurellaceae	NA	Pasteurellaceae bacterium NI1060	Pasteurellaceae bacterium NI1060	33	116	89	161
Bacteria	Actinobacteria	Actinobacteria	Pseudonocardiales	Pseudonocardiaceae	Saccharomonospora	Saccharomonospora marina	Saccharomonospora marina	765	770	676	949
Bacteria	Actinobacteria	Actinobacteria	Pseudonocardiales	Pseudonocardiaceae	Prauserella	Prauserella marina	Prauserella marina	548	782	769	1200
Bacteria	Proteobacteria	Alphaproteobacteria	Sphingomonadales	Sphingomonadaceae	Novosphingobium	Novosphingobium sp. THN1	Novosphingobium sp. THN1	427	499	401	691
Bacteria	Proteobacteria	Gammaproteobacteria	Pseudomonadales	Pseudomonadaceae	Pseudomonas	Pseudomonas sp. SXM-1	Pseudomonas sp. SXM-1	59	90	65	120
Bacteria	Spirochaetes	Spirochaetia	Spirochaetales	Spirochaetaceae	Sediminispirochaeta	Sediminispirochaeta smaragdinae	Sediminispirochaeta smaragdinae	415	1193	1064	1864
Archaea	Crenarchaeota	Thermoprotei	Thermoproteales	Thermoproteaceae	Pyrobaculum	Pyrobaculum islandicum	Pyrobaculum islandicum	12	19	28	54
Bacteria	Actinobacteria	Actinobacteria	Micrococcales	Microbacteriaceae	Pontimonas	Pontimonas salivibrio	Pontimonas salivibrio	90	180	156	249
Bacteria	Proteobacteria	Gammaproteobacteria	Pseudomonadales	Pseudomonadaceae	Pseudomonas	Pseudomonas coronafaciens	Pseudomonas coronafaciens	182	249	283	441
Bacteria	Proteobacteria	Betaproteobacteria	Neisseriales	Neisseriaceae	Kingella	Kingella kingae	Kingella kingae	51	55	36	60
Bacteria	Actinobacteria	Actinobacteria	Micrococcales	Cellulomonadaceae	Pseudactinotalea	Pseudactinotalea sp. HY158	Pseudactinotalea sp. HY158	525	689	547	854
Bacteria	Proteobacteria	Betaproteobacteria	Burkholderiales	Alcaligenaceae	Bordetella	Bordetella genomosp. 13	Bordetella genomosp. 13	533	770	689	989
Bacteria	Bacteroidetes	Flavobacteriia	Flavobacteriales	Flavobacteriaceae	Gramella	Gramella salexigens	Gramella salexigens	337	186	159	292
Bacteria	Proteobacteria	Gammaproteobacteria	Enterobacterales	Yersiniaceae	Serratia	Serratia sp. SSNIH1	Serratia sp. SSNIH1	15	42	37	50
Bacteria	Proteobacteria	Gammaproteobacteria	Pseudomonadales	Pseudomonadaceae	Pseudomonas	Pseudomonas sp. ACM7	Pseudomonas sp. ACM7	257	769	566	949
Bacteria	Actinobacteria	Actinobacteria	Corynebacteriales	Gordoniaceae	Gordonia	Gordonia sp. YC-JH1	Gordonia sp. YC-JH1	350	482	473	682
Bacteria	Proteobacteria	Alphaproteobacteria	Caulobacterales	Caulobacteraceae	Asticcacaulis	Asticcacaulis excentricus	Asticcacaulis excentricus	763	781	662	1106
Bacteria	Firmicutes	Clostridia	Clostridiales	Clostridiaceae	Clostridium	Clostridium sporogenes	Clostridium sporogenes	5	10	11	31
Bacteria	Proteobacteria	Alphaproteobacteria	Rhizobiales	Beijerinckiaceae	Methylovirgula	Methylovirgula ligni	Methylovirgula ligni	363	464	416	629
Bacteria	Actinobacteria	Actinobacteria	Streptosporangiales	Streptosporangiaceae	Streptosporangium	Streptosporangium sp. 'caverna'	Streptosporangium sp. 'caverna'	978	1646	1472	2228
Bacteria	Proteobacteria	Gammaproteobacteria	Pseudomonadales	Pseudomonadaceae	Pseudomonas	Pseudomonas putida	Pseudomonas putida	4570	5647	4452	6869
Bacteria	Proteobacteria	Alphaproteobacteria	Rhizobiales	Bartonellaceae	Bartonella	Bartonella sp. Raccoon60	Bartonella sp. Raccoon60	1	0	0	0
Bacteria	Firmicutes	Bacilli	Lactobacillales	Streptococcaceae	Streptococcus	Streptococcus pneumoniae	Streptococcus pneumoniae	79	167	227	337
Bacteria	Chlamydiae	Chlamydiia	Chlamydiales	Chlamydiaceae	Chlamydia	Chlamydia trachomatis	Chlamydia trachomatis	33	30	23	51
Bacteria	Actinobacteria	Actinobacteria	Micrococcales	Micrococcaceae	Arthrobacter	Arthrobacter sp. FB24	Arthrobacter sp. FB24	337	578	464	788
Bacteria	Chlamydiae	Chlamydiia	Parachlamydiales	Simkaniaceae	Simkania	Simkania negevensis	Simkania negevensis	74	71	89	134
Bacteria	Actinobacteria	Actinobacteria	Micromonosporales	Micromonosporaceae	Micromonospora	Micromonospora chokoriensis	Micromonospora chokoriensis	520	947	823	1285
Bacteria	Proteobacteria	Betaproteobacteria	Nitrosomonadales	Methylophilaceae	Candidatus Methylopumilus	Candidatus Methylopumilus rimovensis	Candidatus Methylopumilus rimovensis	31	54	55	93
Bacteria	Proteobacteria	Alphaproteobacteria	Pelagibacterales	NA	Candidatus Fonsibacter	Candidatus Fonsibacter ubiquis	Candidatus Fonsibacter ubiquis	110	67	85	124
Bacteria	Proteobacteria	Alphaproteobacteria	Rhizobiales	Beijerinckiaceae	NA	Beijerinckiaceae bacterium	Beijerinckiaceae bacterium	538	381	312	457
Bacteria	Actinobacteria	Actinobacteria	Streptomycetales	Streptomycetaceae	Streptomyces	Streptomyces griseochromogenes	Streptomyces griseochromogenes	785	1061	952	1438
Bacteria	Actinobacteria	Coriobacteriia	Coriobacteriales	Atopobiaceae	Olsenella	Olsenella sp. oral taxon 807	Olsenella sp. oral taxon 807	131	261	235	381
Bacteria	Planctomycetes	NA	NA	NA	NA	Planctomycetes bacterium Pla163	Planctomycetes bacterium Pla163	1170	1504	1396	2138
Bacteria	Bacteroidetes	Flavobacteriia	Flavobacteriales	Flavobacteriaceae	Myroides	Myroides phaeus	Myroides phaeus	161	143	133	273
Bacteria	Proteobacteria	Gammaproteobacteria	Chromatiales	Ectothiorhodospiraceae	Thioalkalivibrio	Thioalkalivibrio versutus	Thioalkalivibrio versutus	1599	2145	1303	1767
Bacteria	Proteobacteria	Deltaproteobacteria	Desulfovibrionales	Desulfovibrionaceae	Desulfovibrio	Desulfovibrio ferrophilus	Desulfovibrio ferrophilus	475	1078	1309	2036
Bacteria	Firmicutes	Clostridia	Clostridiales	Clostridiaceae	Clostridium	Clostridium sp. JN-9	Clostridium sp. JN-9	75	144	159	263
Bacteria	Actinobacteria	Actinobacteria	Streptomycetales	Streptomycetaceae	Streptomyces	Streptomyces albireticuli	Streptomyces albireticuli	881	1119	1004	1651
Bacteria	Proteobacteria	Gammaproteobacteria	Enterobacterales	Yersiniaceae	Yersinia	Yersinia pestis	Yersinia pestis	20	15	19	17
Bacteria	Firmicutes	Bacilli	Lactobacillales	Lactobacillaceae	Lactobacillus	Lactobacillus gasseri	Lactobacillus gasseri	27	40	60	106
Bacteria	Proteobacteria	Epsilonproteobacteria	Campylobacterales	Campylobacteraceae	Campylobacter	Campylobacter hominis	Campylobacter hominis	32	74	66	85
Bacteria	Proteobacteria	Alphaproteobacteria	Rhodospirillales	Acetobacteraceae	Gluconobacter	Gluconobacter albidus	Gluconobacter albidus	178	280	257	399
Bacteria	Cyanobacteria	NA	Chroococcales	Aphanothecaceae	Rippkaea	Rippkaea orientalis	Rippkaea orientalis	4300	1871	895	1456
Eukaryota	Ascomycota	Saccharomycetes	Saccharomycetales	Debaryomycetaceae	Debaryomyces	Debaryomyces hansenii	Debaryomyces hansenii	107	142	150	319
Bacteria	Proteobacteria	Gammaproteobacteria	Pseudomonadales	Pseudomonadaceae	Pseudomonas	Pseudomonas sp. GR 6-02	Pseudomonas sp. GR 6-02	46	53	39	66
Bacteria	Proteobacteria	Gammaproteobacteria	Cellvibrionales	Microbulbiferaceae	Microbulbifer	Microbulbifer aggregans	Microbulbifer aggregans	597	664	475	684
Bacteria	Actinobacteria	Actinobacteria	Pseudonocardiales	Pseudonocardiaceae	Amycolatopsis	Amycolatopsis sp. YIM 10	Amycolatopsis sp. YIM 10	1128	1393	1249	1948
Bacteria	Proteobacteria	Betaproteobacteria	Burkholderiales	Burkholderiaceae	Burkholderia	Burkholderia sp. MSMB1588	Burkholderia sp. MSMB1588	21	39	35	56
Bacteria	Proteobacteria	Betaproteobacteria	Burkholderiales	Alcaligenaceae	Castellaniella	Castellaniella defragrans	Castellaniella defragrans	792	1205	944	1454
Bacteria	Proteobacteria	Betaproteobacteria	Burkholderiales	Sutterellaceae	Sutterella	Sutterella sp. KGMB03119	Sutterella sp. KGMB03119	135	228	200	337
Archaea	Crenarchaeota	Thermoprotei	Sulfolobales	Sulfolobaceae	Sulfolobus	Sulfolobus islandicus	Sulfolobus islandicus	63	68	97	140
Bacteria	Proteobacteria	Alphaproteobacteria	Rhizobiales	Hyphomicrobiaceae	Filomicrobium	Candidatus Filomicrobium marinum	Candidatus Filomicrobium marinum	300	280	231	355
Bacteria	Proteobacteria	Gammaproteobacteria	Alteromonadales	Alteromonadaceae	Glaciecola	Glaciecola sp. THG-3.7	Glaciecola sp. THG-3.7	355	424	345	627
Bacteria	Firmicutes	Negativicutes	Veillonellales	Veillonellaceae	Veillonella	Veillonella dispar	Veillonella dispar	12	41	43	91
Bacteria	Firmicutes	Bacilli	Lactobacillales	Lactobacillaceae	Lactobacillus	Lactobacillus mali	Lactobacillus mali	67	127	96	187
Bacteria	Proteobacteria	Alphaproteobacteria	Rhodobacterales	Rhodobacteraceae	Roseovarius	Roseovarius indicus	Roseovarius indicus	4550	3071	2272	3538
Bacteria	Planctomycetes	Phycisphaerae	Sedimentisphaerales	Sedimentisphaeraceae	Sedimentisphaera	Sedimentisphaera salicampi	Sedimentisphaera salicampi	368	609	671	1006
Archaea	Euryarchaeota	Thermococci	Thermococcales	Thermococcaceae	Thermococcus	Thermococcus pacificus	Thermococcus pacificus	22	33	60	67
Bacteria	Proteobacteria	Alphaproteobacteria	Rhizobiales	Phyllobacteriaceae	Mesorhizobium	Mesorhizobium sp. M3A.F.Ca.ET.080.04.2.1	Mesorhizobium sp. M3A.F.Ca.ET.080.04.2.1	540	801	683	1111
Bacteria	Proteobacteria	Gammaproteobacteria	Enterobacterales	Enterobacteriaceae	Candidatus Hoaglandella	Candidatus Hoaglandella endobia	Candidatus Hoaglandella endobia	17	31	25	43
Bacteria	Actinobacteria	Actinobacteria	Micrococcales	Intrasporangiaceae	Janibacter	Janibacter indicus	Janibacter indicus	465	643	644	935
Bacteria	Proteobacteria	Gammaproteobacteria	Xanthomonadales	Xanthomonadaceae	Xanthomonas	Xanthomonas axonopodis	Xanthomonas axonopodis	4	4	12	18
Bacteria	Actinobacteria	Actinobacteria	Propionibacteriales	Nocardioidaceae	Nocardioides	Nocardioides sp. JS614	Nocardioides sp. JS614	757	1280	1092	1685
Bacteria	Actinobacteria	Coriobacteriia	Coriobacteriales	Atopobiaceae	Libanicoccus	Libanicoccus massiliensis	Libanicoccus massiliensis	170	373	323	545
Bacteria	Proteobacteria	Deltaproteobacteria	Bradymonadales	NA	NA	Bradymonadales bacterium V1718	Bradymonadales bacterium V1718	505	549	400	637
Archaea	Euryarchaeota	Halobacteria	Halobacteriales	Haloarculaceae	Haloarcula	Haloarcula hispanica	Haloarcula hispanica	15	15	39	48
Bacteria	Firmicutes	Clostridia	Clostridiales	Christensenellaceae	Christensenella	Christensenella sp. Marseille-P3954	Christensenella sp. Marseille-P3954	546	851	793	1206
Bacteria	Proteobacteria	Deltaproteobacteria	Desulfovibrionales	Desulfovibrionaceae	Desulfovibrio	Desulfovibrio fairfieldensis	Desulfovibrio fairfieldensis	527	1045	1180	1812
Bacteria	Proteobacteria	Gammaproteobacteria	Aeromonadales	Aeromonadaceae	Aeromonas	Aeromonas sp. ASNIH1	Aeromonas sp. ASNIH1	19	36	25	50
Archaea	Euryarchaeota	Thermococci	Thermococcales	Thermococcaceae	Thermococcus	Thermococcus sp. 4557	Thermococcus sp. 4557	18	34	45	53
Bacteria	Proteobacteria	Gammaproteobacteria	Aeromonadales	Aeromonadaceae	Aeromonas	Aeromonas sp. ASNIH3	Aeromonas sp. ASNIH3	80	74	45	62
Bacteria	Proteobacteria	Gammaproteobacteria	Aeromonadales	Aeromonadaceae	Aeromonas	Aeromonas sp. ASNIH2	Aeromonas sp. ASNIH2	22	41	44	51
Bacteria	Proteobacteria	Gammaproteobacteria	Aeromonadales	Aeromonadaceae	Aeromonas	Aeromonas sp. ASNIH5	Aeromonas sp. ASNIH5	11	9	8	34
Bacteria	Proteobacteria	Gammaproteobacteria	Aeromonadales	Aeromonadaceae	Aeromonas	Aeromonas sp. ASNIH4	Aeromonas sp. ASNIH4	167	120	75	129
Bacteria	Proteobacteria	Gammaproteobacteria	Aeromonadales	Aeromonadaceae	Aeromonas	Aeromonas sp. ASNIH7	Aeromonas sp. ASNIH7	16	19	33	27
Bacteria	Proteobacteria	Betaproteobacteria	Rhodocyclales	Zoogloeaceae	Thauera	Thauera sp. K11	Thauera sp. K11	1005	1375	955	1508
Bacteria	Firmicutes	Bacilli	Bacillales	Paenibacillaceae	Paenibacillus	Paenibacillus durus	Paenibacillus durus	253	482	518	729
Bacteria	Proteobacteria	Alphaproteobacteria	Emcibacterales	Emcibacteraceae	Emcibacter	Emcibacter sp. MEBiC09520	Emcibacter sp. MEBiC09520	422	513	436	670
Bacteria	Bacteroidetes	Cytophagia	Cytophagales	Cytophagaceae	Spirosoma	Spirosoma montaniterrae	Spirosoma montaniterrae	1051	868	704	1091
Bacteria	Proteobacteria	Gammaproteobacteria	Alteromonadales	Pseudoalteromonadaceae	Pseudoalteromonas	Pseudoalteromonas sp. Bsw20308	Pseudoalteromonas sp. Bsw20308	10	11	16	19
Bacteria	Proteobacteria	Gammaproteobacteria	Alteromonadales	Colwelliaceae	Litorilituus	Litorilituus sediminis	Litorilituus sediminis	165	114	110	172
Bacteria	Actinobacteria	Actinobacteria	Streptomycetales	Streptomycetaceae	Streptomyces	Streptomyces platensis	Streptomyces platensis	477	630	575	855
Bacteria	Planctomycetes	NA	NA	NA	NA	Planctomycetes bacterium Mal33	Planctomycetes bacterium Mal33	104	126	145	245
Bacteria	Cyanobacteria	NA	Synechococcales	Synechococcaceae	Synechococcus	Synechococcus sp. NIES-970	Synechococcus sp. NIES-970	3585	1410	744	1253
Bacteria	Proteobacteria	Betaproteobacteria	Neisseriales	Neisseriaceae	NA	Neisseriaceae bacterium DSM 100970	Neisseriaceae bacterium DSM 100970	38	87	75	158
Bacteria	Proteobacteria	Alphaproteobacteria	Rhodobacterales	Rhodobacteraceae	Boseongicola	Boseongicola sp. CCM32	Boseongicola sp. CCM32	1559	983	706	1233
Eukaryota	Ascomycota	Schizosaccharomycetes	Schizosaccharomycetales	Schizosaccharomycetaceae	Schizosaccharomyces	Schizosaccharomyces pombe	Schizosaccharomyces pombe	141	118	142	304
Bacteria	Proteobacteria	Gammaproteobacteria	Alteromonadales	Idiomarinaceae	Idiomarina	Idiomarina andamanensis	Idiomarina andamanensis	152	105	90	122
Bacteria	Firmicutes	Bacilli	Bacillales	Bacillaceae	NA	Bacillaceae bacterium TKL69	Bacillaceae bacterium TKL69	50	84	90	160
Bacteria	Firmicutes	Bacilli	Bacillales	Bacillaceae	Bacillus	Bacillus sp. MD-5	Bacillus sp. MD-5	3	4	8	14
Bacteria	Proteobacteria	Betaproteobacteria	Burkholderiales	Comamonadaceae	Acidovorax	Acidovorax sp. 1608163	Acidovorax sp. 1608163	426	623	437	820
Bacteria	Proteobacteria	Gammaproteobacteria	Pseudomonadales	Pseudomonadaceae	Oblitimonas	Oblitimonas alkaliphila	Oblitimonas alkaliphila	153	182	118	198
Bacteria	Proteobacteria	Deltaproteobacteria	Myxococcales	Anaeromyxobacteraceae	Anaeromyxobacter	Anaeromyxobacter dehalogenans	Anaeromyxobacter dehalogenans	1132	1989	1754	2563
Bacteria	Actinobacteria	Actinobacteria	Candidatus Nanopelagicales	Candidatus Nanopelagicaceae	Candidatus Planktophila	Candidatus Planktophila dulcis	Candidatus Planktophila dulcis	34	55	59	90
Bacteria	Firmicutes	Bacilli	Bacillales	NA	Gemella	Gemella sp. oral taxon 928	Gemella sp. oral taxon 928	0	0	1	5
Bacteria	Planctomycetes	Phycisphaerae	Sedimentisphaerales	Sedimentisphaeraceae	Limihaloglobus	Limihaloglobus sulfuriphilus	Limihaloglobus sulfuriphilus	270	592	942	1606
Bacteria	Proteobacteria	Gammaproteobacteria	Pseudomonadales	Pseudomonadaceae	Pseudomonas	Pseudomonas sp. PE08	Pseudomonas sp. PE08	695	1014	740	1188
Bacteria	Proteobacteria	Alphaproteobacteria	Rhodobacterales	Rhodobacteraceae	Paracoccus	Paracoccus kondratievae	Paracoccus kondratievae	1085	835	656	983
Bacteria	Actinobacteria	Actinobacteria	Micromonosporales	Micromonosporaceae	Micromonospora	Micromonospora sp. WMMC415	Micromonospora sp. WMMC415	738	1040	866	1269
Bacteria	Tenericutes	Mollicutes	Mycoplasmatales	Mycoplasmataceae	Mycoplasma	Mycoplasma pulmonis	Mycoplasma pulmonis	20	39	63	90
Bacteria	Proteobacteria	Acidithiobacillia	Acidithiobacillales	Acidithiobacillaceae	Acidithiobacillus	Acidithiobacillus sp. 'AMD consortium'	Acidithiobacillus sp. 'AMD consortium'	16	30	22	20
Bacteria	Proteobacteria	Gammaproteobacteria	Vibrionales	Vibrionaceae	Vibrio	Vibrio tritonius	Vibrio tritonius	97	113	119	207
Bacteria	Cyanobacteria	NA	Nostocales	Nostocaceae	Nostoc	Nostoc punctiforme	Nostoc punctiforme	1988	1079	476	858
Bacteria	Proteobacteria	Gammaproteobacteria	Enterobacterales	Enterobacteriaceae	Klebsiella	Klebsiella pneumoniae	Klebsiella pneumoniae	820	1037	923	1374
Bacteria	Tenericutes	Mollicutes	Mycoplasmatales	Mycoplasmataceae	Mycoplasma	Mycoplasma iowae	Mycoplasma iowae	17	58	74	143
Bacteria	Proteobacteria	Gammaproteobacteria	Cellvibrionales	Halieaceae	Congregibacter	Congregibacter litoralis	Congregibacter litoralis	1038	946	619	1113
Bacteria	Tenericutes	Mollicutes	Entomoplasmatales	Spiroplasmataceae	Spiroplasma	Spiroplasma clarkii	Spiroplasma clarkii	27	45	51	99
Bacteria	Proteobacteria	Gammaproteobacteria	Pseudomonadales	Pseudomonadaceae	Pseudomonas	Pseudomonas alcaligenes	Pseudomonas alcaligenes	668	1036	720	1108
Bacteria	Actinobacteria	Actinobacteria	Micrococcales	Cellulomonadaceae	Cellulomonas	Cellulomonas sp. Y8	Cellulomonas sp. Y8	556	872	878	1285
Bacteria	Proteobacteria	Gammaproteobacteria	Pseudomonadales	Pseudomonadaceae	Pseudomonas	Pseudomonas silesiensis	Pseudomonas silesiensis	230	261	190	324
Archaea	Thaumarchaeota	NA	Nitrosopumilales	Nitrosopumilaceae	Nitrosopumilus	Candidatus Nitrosopumilus sp. SW	Candidatus Nitrosopumilus sp. SW	9	33	40	66
Bacteria	Firmicutes	Tissierellia	Tissierellales	Peptoniphilaceae	Peptoniphilus	Peptoniphilus sp. ING2-D1G	Peptoniphilus sp. ING2-D1G	26	82	103	173
Bacteria	Bacteroidetes	Sphingobacteriia	Sphingobacteriales	Sphingobacteriaceae	Anseongella	Anseongella ginsenosidimutans	Anseongella ginsenosidimutans	688	493	562	917
Bacteria	Firmicutes	Bacilli	Lactobacillales	Enterococcaceae	Enterococcus	Enterococcus cecorum	Enterococcus cecorum	56	99	100	152
Bacteria	Proteobacteria	Alphaproteobacteria	Caulobacterales	Caulobacteraceae	Brevundimonas	Brevundimonas vesicularis	Brevundimonas vesicularis	220	294	242	407
Bacteria	Actinobacteria	Actinobacteria	Micrococcales	Micrococcaceae	Arthrobacter	Arthrobacter sp. U41	Arthrobacter sp. U41	322	473	366	660
Bacteria	Actinobacteria	Actinobacteria	Micrococcales	Microbacteriaceae	Cryobacterium	Cryobacterium sp. GCJ02	Cryobacterium sp. GCJ02	300	469	439	611
Bacteria	Aquificae	Aquificae	Aquificales	Aquificaceae	Hydrogenobaculum	Hydrogenobaculum sp. Y04AAS1	Hydrogenobaculum sp. Y04AAS1	17	43	61	86
Bacteria	Firmicutes	Bacilli	Lactobacillales	Lactobacillaceae	Lactobacillus	Lactobacillus kullabergensis	Lactobacillus kullabergensis	27	36	39	55
Bacteria	Proteobacteria	Alphaproteobacteria	Rhodobacterales	Rhodobacteraceae	Paracoccus	Paracoccus zhejiangensis	Paracoccus zhejiangensis	2647	1631	1059	1954
Bacteria	Bacteroidetes	Flavobacteriia	Flavobacteriales	Flavobacteriaceae	Flavobacterium	Flavobacterium columnare	Flavobacterium columnare	495	384	348	545
Bacteria	Proteobacteria	Alphaproteobacteria	Sphingomonadales	Sphingomonadaceae	Novosphingobium	Novosphingobium pentaromativorans	Novosphingobium pentaromativorans	289	527	466	745
Bacteria	Firmicutes	Bacilli	Bacillales	Sporolactobacillaceae	Sporolactobacillus	Sporolactobacillus terrae	Sporolactobacillus terrae	101	139	123	213
Archaea	Euryarchaeota	Methanomicrobia	Methanosarcinales	Methanotrichaceae	Methanothrix	Methanosaeta harundinacea	Methanosaeta harundinacea	195	657	621	1019
Bacteria	Firmicutes	Bacilli	Bacillales	Bacillaceae	Bacillus	Bacillus sp. FJAT-45348	Bacillus sp. FJAT-45348	99	102	128	199
Bacteria	Firmicutes	Bacilli	Lactobacillales	Carnobacteriaceae	Marinilactibacillus	Marinilactibacillus sp. 15R	Marinilactibacillus sp. 15R	17	44	78	131
Bacteria	Firmicutes	Bacilli	Lactobacillales	Carnobacteriaceae	Jeotgalibaca	Jeotgalibaca sp. PTS2502	Jeotgalibaca sp. PTS2502	28	55	60	83
Bacteria	Actinobacteria	Actinobacteria	Micrococcales	Microbacteriaceae	Salinibacterium	Salinibacterium sp. dk2585	Salinibacterium sp. dk2585	249	330	338	525
Bacteria	Firmicutes	Bacilli	Bacillales	Bacillaceae	Bacillus	Bacillus sp. 1NLA3E	Bacillus sp. 1NLA3E	104	98	156	240
Bacteria	Proteobacteria	Gammaproteobacteria	Enterobacterales	Enterobacteriaceae	Shimwellia	Shimwellia blattae	Shimwellia blattae	149	299	257	406
Bacteria	Proteobacteria	Alphaproteobacteria	Rhodospirillales	Rhodospirillaceae	Azospirillum	Azospirillum sp. TSH100	Azospirillum sp. TSH100	962	1208	988	1496
Bacteria	Proteobacteria	Deltaproteobacteria	Myxococcales	Anaeromyxobacteraceae	Anaeromyxobacter	Anaeromyxobacter sp. Fw109-5	Anaeromyxobacter sp. Fw109-5	1346	1858	1883	2627
Bacteria	Proteobacteria	Gammaproteobacteria	Oceanospirillales	Alcanivoracaceae	Alcanivorax	Alcanivorax xenomutans	Alcanivorax xenomutans	409	568	386	651
Bacteria	Actinobacteria	Actinobacteria	Propionibacteriales	Propionibacteriaceae	Cutibacterium	Cutibacterium granulosum	Cutibacterium granulosum	226	272	194	324
Bacteria	Firmicutes	Clostridia	Thermoanaerobacterales	Thermoanaerobacterales Family III. Incertae Sedis	Caldicellulosiruptor	Caldicellulosiruptor bescii	Caldicellulosiruptor bescii	73	55	43	92
Bacteria	Proteobacteria	Epsilonproteobacteria	Nautiliales	Nautiliaceae	Nautilia	Nautilia sp. PV-1	Nautilia sp. PV-1	32	145	150	274
Bacteria	Cyanobacteria	NA	Synechococcales	Synechococcaceae	Synechococcus	Synechococcus sp. PCC 8807	Synechococcus sp. PCC 8807	466	162	88	120
Bacteria	Proteobacteria	Epsilonproteobacteria	Campylobacterales	Helicobacteraceae	Helicobacter	Helicobacter mustelae	Helicobacter mustelae	58	56	57	83
Bacteria	Proteobacteria	Gammaproteobacteria	Enterobacterales	Enterobacteriaceae	Izhakiella	Izhakiella sp. KSNA2	Izhakiella sp. KSNA2	233	312	251	391
Bacteria	Firmicutes	Clostridia	Clostridiales	Clostridiaceae	Clostridium	Clostridium ljungdahlii	Clostridium ljungdahlii	11	21	24	29
Bacteria	Proteobacteria	Gammaproteobacteria	Aeromonadales	Aeromonadaceae	Aeromonas	Aeromonas caviae	Aeromonas caviae	185	364	290	543
Bacteria	Actinobacteria	Actinobacteria	Micrococcales	Microbacteriaceae	Microbacterium	Microbacterium sp. PAMC 28756	Microbacterium sp. PAMC 28756	179	234	210	357
Bacteria	Actinobacteria	Actinobacteria	Micrococcales	Micrococcaceae	Micrococcus	Micrococcus luteus	Micrococcus luteus	736	1226	1140	1688
Bacteria	Acidobacteria	Acidobacteriia	Acidobacteriales	Acidobacteriaceae	Granulicella	Granulicella mallensis	Granulicella mallensis	327	543	530	819
Bacteria	Actinobacteria	Actinobacteria	Micrococcales	Microbacteriaceae	Diaminobutyricimonas	Diaminobutyricimonas sp. LJ205	Diaminobutyricimonas sp. LJ205	293	437	401	583
Bacteria	Actinobacteria	Actinobacteria	Micrococcales	Microbacteriaceae	Mycetocola	Mycetocola sp. 449	Mycetocola sp. 449	150	216	209	351
Bacteria	Actinobacteria	Actinobacteria	Micrococcales	Ruaniaceae	Haloactinobacterium	Haloactinobacterium sp. HY164	Haloactinobacterium sp. HY164	687	995	918	1325
Archaea	Euryarchaeota	Thermococci	Thermococcales	Thermococcaceae	Thermococcus	Thermococcus radiotolerans	Thermococcus radiotolerans	37	54	64	74
Bacteria	Bacteroidetes	Cytophagia	Cytophagales	Cytophagaceae	Runella	Runella sp. HYN0085	Runella sp. HYN0085	763	542	453	772
Archaea	Crenarchaeota	Thermoprotei	Desulfurococcales	Desulfurococcaceae	Aeropyrum	Aeropyrum pernix	Aeropyrum pernix	7	32	50	46
Bacteria	Firmicutes	Clostridia	Clostridiales	Clostridiaceae	Clostridium	Clostridium sp. JN500901	Clostridium sp. JN500901	56	105	145	239
Bacteria	Chlorobi	Chlorobia	Chlorobiales	Chlorobiaceae	Chlorobaculum	Chlorobaculum limnaeum	Chlorobaculum limnaeum	485	841	730	1147
Bacteria	Actinobacteria	Actinobacteria	Streptomycetales	Streptomycetaceae	Streptomyces	Streptomyces rochei	Streptomyces rochei	296	478	428	606
Bacteria	Actinobacteria	Actinobacteria	Bifidobacteriales	Bifidobacteriaceae	Bifidobacterium	Bifidobacterium coryneforme	Bifidobacterium coryneforme	23	37	40	57
Bacteria	Firmicutes	Bacilli	Bacillales	NA	Exiguobacterium	Exiguobacterium sp. U13-1	Exiguobacterium sp. U13-1	7	18	9	16
Bacteria	Proteobacteria	Alphaproteobacteria	Rhizobiales	Bradyrhizobiaceae	Bradyrhizobium	Bradyrhizobium sp.	Bradyrhizobium sp.	436	517	383	653
Bacteria	Planctomycetes	NA	NA	NA	NA	Planctomycetes bacterium MalM25	Planctomycetes bacterium MalM25	983	1477	1726	2674
Bacteria	Proteobacteria	Alphaproteobacteria	Rhizobiales	Rhizobiaceae	Georhizobium	Georhizobium profundi	Georhizobium profundi	803	622	526	813
Bacteria	Proteobacteria	Gammaproteobacteria	Vibrionales	Vibrionaceae	Vibrio	Vibrio qinghaiensis	Vibrio qinghaiensis	14	82	47	101
Bacteria	Actinobacteria	Actinobacteria	Streptomycetales	Streptomycetaceae	Streptomyces	Streptomyces sp. 11-1-2	Streptomyces sp. 11-1-2	204	274	257	377
Bacteria	Proteobacteria	Alphaproteobacteria	Pelagibacterales	Pelagibacteraceae	NA	alpha proteobacterium HIMB5	alpha proteobacterium HIMB5	46	76	74	141
Bacteria	Firmicutes	Bacilli	Bacillales	Bacillaceae	Bacillus	Bacillus sp. THAF10	Bacillus sp. THAF10	80	91	108	157
Bacteria	Proteobacteria	Gammaproteobacteria	Enterobacterales	Enterobacteriaceae	Enterobacter	Enterobacter sp. N18-03635	Enterobacter sp. N18-03635	14	25	14	14
Archaea	Euryarchaeota	Methanobacteria	Methanobacteriales	Methanobacteriaceae	Methanobacterium	Methanobacterium lacus	Methanobacterium lacus	32	73	142	173
Bacteria	Proteobacteria	Gammaproteobacteria	Oceanospirillales	Halomonadaceae	Salinicola	Salinicola tamaricis	Salinicola tamaricis	889	1036	797	1160
Bacteria	Actinobacteria	Actinobacteria	Streptomycetales	Streptomycetaceae	Streptomyces	Streptomyces sp. WAC 01529	Streptomyces sp. WAC 01529	452	677	592	983
Bacteria	Fusobacteria	Fusobacteriia	Fusobacteriales	Leptotrichiaceae	Leptotrichia	Leptotrichia goodfellowii	Leptotrichia goodfellowii	33	85	101	187
Bacteria	Firmicutes	Bacilli	Bacillales	Paenibacillaceae	Paenibacillus	Paenibacillus sp. FSL H7-0357	Paenibacillus sp. FSL H7-0357	297	321	329	550
Bacteria	Proteobacteria	Gammaproteobacteria	Vibrionales	Vibrionaceae	Vibrio	Vibrio sp. SM1977	Vibrio sp. SM1977	93	115	111	153
Bacteria	Firmicutes	Bacilli	Bacillales	Bacillaceae	Bacillus	Bacillus flexus	Bacillus flexus	51	88	118	194
Bacteria	Tenericutes	Mollicutes	Mycoplasmatales	Mycoplasmataceae	Mycoplasma	Mycoplasma pullorum	Mycoplasma pullorum	27	55	51	82
Bacteria	Firmicutes	Clostridia	Clostridiales	Lachnospiraceae	Cellulosilyticum	Cellulosilyticum sp. WCF-2	Cellulosilyticum sp. WCF-2	8	44	57	84
Bacteria	Proteobacteria	Alphaproteobacteria	Rhodobacterales	Rhodobacteraceae	Thioclava	Thioclava nitratireducens	Thioclava nitratireducens	2296	1278	970	1610
Bacteria	Actinobacteria	Actinobacteria	Micromonosporales	Micromonosporaceae	Micromonospora	Micromonospora sp. L5	Micromonospora sp. L5	97	270	192	366
Bacteria	Verrucomicrobia	Methylacidiphilae	Methylacidiphilales	Methylacidiphilaceae	Methylacidiphilum	Methylacidiphilum infernorum	Methylacidiphilum infernorum	548	182	122	207
Bacteria	Cyanobacteria	NA	Synechococcales	Synechococcaceae	Cyanobium	Cyanobium sp. NIES-981	Cyanobium sp. NIES-981	1764	1318	926	1448
Bacteria	Proteobacteria	Betaproteobacteria	Neisseriales	Chromobacteriaceae	Aquitalea	Aquitalea magnusonii	Aquitalea magnusonii	279	400	324	480
Bacteria	Actinobacteria	Actinobacteria	Micrococcales	Micrococcaceae	Glutamicibacter	Glutamicibacter sp. ZJUTW	Glutamicibacter sp. ZJUTW	36	50	72	89
Bacteria	Actinobacteria	Actinobacteria	Corynebacteriales	Mycobacteriaceae	Mycobacterium	Mycobacterium marinum	Mycobacterium marinum	112	194	199	294
Bacteria	Actinobacteria	Actinobacteria	Corynebacteriales	Corynebacteriaceae	Corynebacterium	Corynebacterium striatum	Corynebacterium striatum	198	241	204	343
Bacteria	Actinobacteria	Actinobacteria	Streptomycetales	Streptomycetaceae	Streptomyces	Streptomyces lunaelactis	Streptomyces lunaelactis	683	980	816	1307
Bacteria	Bacteroidetes	Flavobacteriia	Flavobacteriales	Flavobacteriaceae	Tenacibaculum	Tenacibaculum dicentrarchi	Tenacibaculum dicentrarchi	214	160	171	293
Bacteria	Proteobacteria	Gammaproteobacteria	Cellvibrionales	Halieaceae	Halioglobus	Halioglobus pacificus	Halioglobus pacificus	715	958	655	1015
Bacteria	Bacteroidetes	Cytophagia	Cytophagales	Flammeovirgaceae	NA	Flammeovirgaceae bacterium 311	Flammeovirgaceae bacterium 311	1145	629	577	889
Bacteria	Proteobacteria	Gammaproteobacteria	Pseudomonadales	Pseudomonadaceae	Pseudomonas	Pseudomonas sp. SWI6	Pseudomonas sp. SWI6	6	19	12	23
Bacteria	Proteobacteria	Gammaproteobacteria	Pseudomonadales	Pseudomonadaceae	Pseudomonas	Pseudomonas sp. SWI7	Pseudomonas sp. SWI7	11	17	12	16
Archaea	Thaumarchaeota	NA	NA	NA	Candidatus Nitrosotalea	Candidatus Nitrosotalea okcheonensis	Candidatus Nitrosotalea okcheonensis	13	44	54	71
Bacteria	Proteobacteria	Gammaproteobacteria	Acidiferrobacterales	Acidiferrobacteraceae	Sulfuricaulis	Sulfuricaulis limicola	Sulfuricaulis limicola	1128	2077	1293	2178
Bacteria	Acidobacteria	Acidobacteriia	Acidobacteriales	Acidobacteriaceae	Terriglobus	Terriglobus albidus	Terriglobus albidus	503	679	534	811
Bacteria	Proteobacteria	Gammaproteobacteria	Methylococcales	Methylococcaceae	Methylomicrobium	Methylomicrobium alcaliphilum	Methylomicrobium alcaliphilum	204	362	254	473
Bacteria	Proteobacteria	Betaproteobacteria	Nitrosomonadales	Methylophilaceae	Methylovorus	Methylovorus glucosotrophus	Methylovorus glucosotrophus	104	125	124	138
Bacteria	Actinobacteria	Actinobacteria	Micrococcales	Intrasporangiaceae	Ornithinimicrobium	Ornithinimicrobium sp. AMA3305	Ornithinimicrobium sp. AMA3305	588	976	851	1290
Bacteria	Proteobacteria	Gammaproteobacteria	Alteromonadales	Alteromonadaceae	Salinimonas	Salinimonas lutimaris	Salinimonas lutimaris	190	211	181	295
Bacteria	Actinobacteria	Actinobacteria	Micrococcales	Micrococcaceae	Pseudarthrobacter	Pseudarthrobacter sulfonivorans	Pseudarthrobacter sulfonivorans	197	315	285	494
Bacteria	Proteobacteria	Betaproteobacteria	Burkholderiales	Oxalobacteraceae	Collimonas	Collimonas fungivorans	Collimonas fungivorans	590	744	632	995
Bacteria	Actinobacteria	Actinobacteria	Corynebacteriales	Corynebacteriaceae	Corynebacterium	Corynebacterium diphtheriae	Corynebacterium diphtheriae	144	183	199	287
Bacteria	Bacteroidetes	Flavobacteriia	Flavobacteriales	Flavobacteriaceae	Nonlabens	Nonlabens sp. MB-3u-79	Nonlabens sp. MB-3u-79	274	185	192	292
Bacteria	Firmicutes	Bacilli	Bacillales	Bacillaceae	Bacillus	Bacillus halodurans	Bacillus halodurans	113	116	142	208
Bacteria	Proteobacteria	Betaproteobacteria	Burkholderiales	Burkholderiaceae	Burkholderia	Burkholderia sp. PAMC 28687	Burkholderia sp. PAMC 28687	110	134	106	182
Bacteria	Firmicutes	Clostridia	Clostridiales	Peptococcaceae	Syntrophobotulus	Syntrophobotulus glycolicus	Syntrophobotulus glycolicus	204	272	245	406
Bacteria	Firmicutes	Bacilli	Lactobacillales	Lactobacillaceae	Lactobacillus	Lactobacillus helsingborgensis	Lactobacillus helsingborgensis	8	16	15	36
Bacteria	Actinobacteria	Actinobacteria	Micromonosporales	Micromonosporaceae	Salinispora	Salinispora tropica	Salinispora tropica	394	518	561	759
Bacteria	Proteobacteria	Gammaproteobacteria	Pseudomonadales	Pseudomonadaceae	Pseudomonas	Pseudomonas xinjiangensis	Pseudomonas xinjiangensis	411	471	326	524
Bacteria	Proteobacteria	Alphaproteobacteria	Rhizobiales	Cohaesibacteraceae	Breoghania	Breoghania sp. L-A4	Breoghania sp. L-A4	1213	1273	1054	1552
Bacteria	Bacteroidetes	Flavobacteriia	Flavobacteriales	Flavobacteriaceae	Flavobacterium	Flavobacterium magnum	Flavobacterium magnum	372	284	255	337
Bacteria	Proteobacteria	Gammaproteobacteria	Pseudomonadales	Pseudomonadaceae	Pseudomonas	Pseudomonas sp. R11-23-07	Pseudomonas sp. R11-23-07	22	16	5	15
Bacteria	Proteobacteria	Gammaproteobacteria	Cellvibrionales	Spongiibacteraceae	Oceanicoccus	Oceanicoccus sagamiensis	Oceanicoccus sagamiensis	206	221	185	280
Bacteria	Proteobacteria	Betaproteobacteria	NA	NA	Candidatus Profftella	Candidatus Profftella armatura	Candidatus Profftella armatura	28	26	26	52
Bacteria	Proteobacteria	Gammaproteobacteria	Pseudomonadales	Pseudomonadaceae	Pseudomonas	Pseudomonas sp. SWI44	Pseudomonas sp. SWI44	39	44	36	49
Bacteria	Actinobacteria	Actinobacteria	Micromonosporales	Micromonosporaceae	Actinoplanes	Actinoplanes friuliensis	Actinoplanes friuliensis	1046	1309	1298	1868
Bacteria	Tenericutes	Mollicutes	Entomoplasmatales	Spiroplasmataceae	Spiroplasma	Spiroplasma culicicola	Spiroplasma culicicola	13	30	66	109
Bacteria	Bacteroidetes	Flavobacteriia	Flavobacteriales	Flavobacteriaceae	Capnocytophaga	Capnocytophaga leadbetteri	Capnocytophaga leadbetteri	94	53	73	104
Bacteria	Actinobacteria	Actinobacteria	Micrococcales	Microbacteriaceae	Microbacterium	Microbacterium oleivorans	Microbacterium oleivorans	220	312	290	504
Bacteria	Actinobacteria	Actinobacteria	Streptomycetales	Streptomycetaceae	Streptomyces	Streptomyces sp. SUK 48	Streptomyces sp. SUK 48	557	666	623	880
Bacteria	Proteobacteria	Deltaproteobacteria	Desulfovibrionales	Desulfovibrionaceae	Desulfovibrio	Desulfovibrio carbinolicus	Desulfovibrio carbinolicus	643	1190	1179	1827
Bacteria	Firmicutes	Bacilli	Bacillales	Bacillaceae	Oceanobacillus	Oceanobacillus kimchii	Oceanobacillus kimchii	51	82	100	140
Bacteria	Proteobacteria	Alphaproteobacteria	Rhodobacterales	Rhodobacteraceae	Thalassococcus	Thalassococcus sp. S3	Thalassococcus sp. S3	1867	1136	888	1488
Bacteria	Actinobacteria	Coriobacteriia	Eggerthellales	Eggerthellaceae	Gordonibacter	Gordonibacter pamelaeae	Gordonibacter pamelaeae	200	553	465	755
Bacteria	Firmicutes	Clostridia	Clostridiales	Oscillospiraceae	Dysosmobacter	Dysosmobacter welbionis	Dysosmobacter welbionis	57	62	61	48
Bacteria	Actinobacteria	Actinobacteria	Streptomycetales	Streptomycetaceae	Streptomyces	Streptomyces luteoverticillatus	Streptomyces luteoverticillatus	746	1120	937	1464
Bacteria	Proteobacteria	Gammaproteobacteria	Enterobacterales	Yersiniaceae	Yersinia	Yersinia rohdei	Yersinia rohdei	108	154	85	174
Bacteria	Proteobacteria	Betaproteobacteria	Burkholderiales	Comamonadaceae	Comamonas	Comamonas aquatica	Comamonas aquatica	418	567	383	609
Bacteria	Firmicutes	Bacilli	Bacillales	Bacillaceae	Parageobacillus	Parageobacillus genomosp. 1	Parageobacillus genomosp. 1	278	315	254	427
Bacteria	Proteobacteria	Epsilonproteobacteria	Campylobacterales	Helicobacteraceae	Helicobacter	Helicobacter hepaticus	Helicobacter hepaticus	173	105	64	125
Bacteria	Deinococcus-Thermus	Deinococci	Deinococcales	Deinococcaceae	Deinococcus	Deinococcus geothermalis	Deinococcus geothermalis	416	691	549	781
Bacteria	Actinobacteria	Actinobacteria	Corynebacteriales	Mycobacteriaceae	Mycobacterium	Mycobacterium shigaense	Mycobacterium shigaense	495	672	531	839
Bacteria	Proteobacteria	Gammaproteobacteria	NA	NA	NA	Gammaproteobacteria bacterium DM2	Gammaproteobacteria bacterium DM2	199	301	254	431
Bacteria	Bacteroidetes	Flavobacteriia	Flavobacteriales	Flavobacteriaceae	Myroides	Myroides odoratimimus	Myroides odoratimimus	45	63	69	123
Bacteria	Proteobacteria	Gammaproteobacteria	Enterobacterales	Morganellaceae	Photorhabdus	Photorhabdus thracensis	Photorhabdus thracensis	208	156	127	188
Bacteria	Bacteroidetes	Flavobacteriia	Flavobacteriales	Flavobacteriaceae	Lutibacter	Lutibacter profundi	Lutibacter profundi	259	235	243	402
Bacteria	Actinobacteria	Actinobacteria	Streptomycetales	Streptomycetaceae	Streptomyces	Streptomyces sp. fd1-xmd	Streptomyces sp. fd1-xmd	482	879	698	1126
Bacteria	Proteobacteria	Gammaproteobacteria	Vibrionales	Vibrionaceae	Vibrio	Vibrio sp. HBUAS61001	Vibrio sp. HBUAS61001	282	185	107	163
Bacteria	Firmicutes	Negativicutes	Selenomonadales	Selenomonadaceae	Selenomonas	Selenomonas sp. oral taxon 126	Selenomonas sp. oral taxon 126	166	268	279	435
Bacteria	Actinobacteria	Actinobacteria	Streptomycetales	Streptomycetaceae	Streptomyces	Streptomyces nodosus	Streptomyces nodosus	637	867	781	1223
Archaea	Euryarchaeota	Methanococci	Methanococcales	Methanocaldococcaceae	Methanocaldococcus	Methanocaldococcus sp. FS406-22	Methanocaldococcus sp. FS406-22	12	30	73	85
Bacteria	Actinobacteria	Actinobacteria	Bifidobacteriales	Bifidobacteriaceae	Bifidobacterium	Bifidobacterium angulatum	Bifidobacterium angulatum	180	245	213	325
Bacteria	Elusimicrobia	Endomicrobia	Endomicrobiales	Endomicrobiaceae	Endomicrobium	Candidatus Endomicrobium trichonymphae	Candidatus Endomicrobium trichonymphae	0	3	9	24
Bacteria	Bacteroidetes	Flavobacteriia	Flavobacteriales	Flavobacteriaceae	Tenacibaculum	Tenacibaculum sp. DSM 106434	Tenacibaculum sp. DSM 106434	738	559	231	321
Bacteria	Firmicutes	Bacilli	Bacillales	Staphylococcaceae	Staphylococcus	Staphylococcus hyicus	Staphylococcus hyicus	26	32	55	89
Bacteria	Bacteroidetes	Sphingobacteriia	Sphingobacteriales	Sphingobacteriaceae	Sphingobacterium	Sphingobacterium sp. ML3W	Sphingobacterium sp. ML3W	198	190	203	339
Bacteria	Proteobacteria	Gammaproteobacteria	Alteromonadales	Alteromonadaceae	Marinobacter	Marinobacter psychrophilus	Marinobacter psychrophilus	122	134	74	147
Bacteria	Proteobacteria	Deltaproteobacteria	Desulfovibrionales	Desulfovibrionaceae	Desulfocurvibacter	Desulfocurvibacter africanus	Desulfocurvibacter africanus	807	2356	2562	4348
Bacteria	Proteobacteria	Betaproteobacteria	Rhodocyclales	Zoogloeaceae	Thauera	Thauera hydrothermalis	Thauera hydrothermalis	81	118	87	141
Archaea	Euryarchaeota	Thermococci	Thermococcales	Thermococcaceae	Pyrococcus	Pyrococcus yayanosii	Pyrococcus yayanosii	17	30	40	51
Bacteria	Proteobacteria	Alphaproteobacteria	Sphingomonadales	Sphingomonadaceae	Sphingobium	Sphingobium sp. TKS	Sphingobium sp. TKS	392	470	444	653
Bacteria	Actinobacteria	Actinobacteria	Streptomycetales	Streptomycetaceae	Streptomyces	Streptomyces sp. Z022	Streptomyces sp. Z022	614	986	787	1263
Bacteria	Spirochaetes	Spirochaetia	Spirochaetales	Spirochaetaceae	Treponema	Treponema succinifaciens	Treponema succinifaciens	68	189	202	361
Bacteria	Proteobacteria	Gammaproteobacteria	Oceanospirillales	Halomonadaceae	Halomonas	Halomonas sp. KO116	Halomonas sp. KO116	350	261	236	310
Bacteria	Firmicutes	Bacilli	Bacillales	Staphylococcaceae	Staphylococcus	Staphylococcus muscae	Staphylococcus muscae	14	43	46	83
Bacteria	Proteobacteria	Alphaproteobacteria	Rhizobiales	Rhizobiaceae	Rhizobium	Rhizobium leguminosarum	Rhizobium leguminosarum	3044	3519	3005	4798
Archaea	Euryarchaeota	Thermococci	Thermococcales	Thermococcaceae	Palaeococcus	Palaeococcus pacificus	Palaeococcus pacificus	16	51	41	57
Bacteria	Proteobacteria	Betaproteobacteria	Burkholderiales	Comamonadaceae	Delftia	Delftia sp. Cs1-4	Delftia sp. Cs1-4	128	168	131	209
Bacteria	Actinobacteria	Actinobacteria	Streptomycetales	Streptomycetaceae	Streptomyces	Streptomyces sp. SYP-A7193	Streptomyces sp. SYP-A7193	535	633	525	880
Bacteria	Proteobacteria	Alphaproteobacteria	Rhodobacterales	Rhodobacteraceae	Tabrizicola	Tabrizicola sp. K13M18	Tabrizicola sp. K13M18	1522	969	742	1107
Bacteria	Nitrospirae	Nitrospira	Nitrospirales	Nitrospiraceae	Thermodesulfovibrio	Thermodesulfovibrio yellowstonii	Thermodesulfovibrio yellowstonii	105	270	334	480
Bacteria	Bacteroidetes	Sphingobacteriia	Sphingobacteriales	Sphingobacteriaceae	Pseudopedobacter	Pseudopedobacter saltans	Pseudopedobacter saltans	400	391	337	461
Bacteria	Proteobacteria	Gammaproteobacteria	Enterobacterales	Morganellaceae	Proteus	Proteus cibarius	Proteus cibarius	19	47	41	68
Bacteria	Spirochaetes	Spirochaetia	Leptospirales	Leptospiraceae	Leptospira	Leptospira tipperaryensis	Leptospira tipperaryensis	196	230	173	287
Bacteria	Firmicutes	Negativicutes	Veillonellales	Veillonellaceae	Dialister	Dialister pneumosintes	Dialister pneumosintes	26	62	62	106
Bacteria	Proteobacteria	Deltaproteobacteria	Desulfobacterales	Desulfobacteraceae	Desulfococcus	Desulfococcus oleovorans	Desulfococcus oleovorans	1638	6029	7094	12019
Bacteria	Tenericutes	Mollicutes	Mycoplasmatales	Mycoplasmataceae	Mycoplasma	Mycoplasma hominis	Mycoplasma hominis	22	38	78	113
Bacteria	Firmicutes	Bacilli	Bacillales	Bacillaceae	Geobacillus	Geobacillus genomosp. 3	Geobacillus genomosp. 3	143	223	203	368
Bacteria	Actinobacteria	Actinobacteria	Micrococcales	Micrococcaceae	Arthrobacter	Arthrobacter sp. 24S4-2	Arthrobacter sp. 24S4-2	254	498	399	674
Bacteria	Bacteroidetes	Flavobacteriia	Flavobacteriales	Flavobacteriaceae	Seonamhaeicola	Seonamhaeicola sp. S2-3	Seonamhaeicola sp. S2-3	400	288	272	456
Archaea	Euryarchaeota	Halobacteria	Natrialbales	Natrialbaceae	Salinarchaeum	Salinarchaeum sp. Harcht-Bsk1	Salinarchaeum sp. Harcht-Bsk1	283	515	482	678
Bacteria	Actinobacteria	Actinobacteria	Streptomycetales	Streptomycetaceae	Streptomyces	Streptomyces xinghaiensis	Streptomyces xinghaiensis	720	1060	997	1483
Bacteria	Proteobacteria	Gammaproteobacteria	Legionellales	Legionellaceae	Legionella	Legionella waltersii	Legionella waltersii	141	90	104	132
Bacteria	Actinobacteria	Actinobacteria	Streptomycetales	Streptomycetaceae	Streptomyces	Streptomyces sp. 769	Streptomyces sp. 769	471	634	621	851
Bacteria	Proteobacteria	Gammaproteobacteria	Enterobacterales	Hafniaceae	Edwardsiella	Edwardsiella piscicida	Edwardsiella piscicida	43	56	62	108
Bacteria	Proteobacteria	Betaproteobacteria	Burkholderiales	Comamonadaceae	Hydrogenophaga	Hydrogenophaga crassostreae	Hydrogenophaga crassostreae	411	522	451	656
Bacteria	Proteobacteria	Gammaproteobacteria	Xanthomonadales	Xanthomonadaceae	Luteimonas	Luteimonas sp. Gr-4	Luteimonas sp. Gr-4	780	1116	763	1114
Bacteria	Firmicutes	Bacilli	Lactobacillales	Streptococcaceae	Streptococcus	Streptococcus sp. NPS 308	Streptococcus sp. NPS 308	1	15	16	31
Bacteria	Proteobacteria	Alphaproteobacteria	Rhizobiales	Methylobacteriaceae	Methylobacterium	Methylobacterium sp. XJLW	Methylobacterium sp. XJLW	111	106	83	115
Bacteria	Actinobacteria	Actinobacteria	Corynebacteriales	Nocardiaceae	Rhodococcus	Rhodococcus sp. MTM3W5.2	Rhodococcus sp. MTM3W5.2	533	649	550	870
Bacteria	Proteobacteria	Betaproteobacteria	Burkholderiales	Oxalobacteraceae	Herminiimonas	Herminiimonas arsenicoxydans	Herminiimonas arsenicoxydans	259	269	178	297
Archaea	Euryarchaeota	Halobacteria	Haloferacales	Haloferacaceae	Haloferax	Haloferax volcanii	Haloferax volcanii	291	427	353	486
Bacteria	Bacteroidetes	Bacteroidia	Bacteroidales	Bacteroidaceae	Bacteroides	Bacteroides intestinalis	Bacteroides intestinalis	117	159	263	389
Bacteria	Firmicutes	Bacilli	Bacillales	NA	Exiguobacterium	Exiguobacterium acetylicum	Exiguobacterium acetylicum	13	25	29	40
Bacteria	Proteobacteria	Alphaproteobacteria	Rhodospirillales	Acetobacteraceae	Swingsia	Swingsia sp. F3b2	Swingsia sp. F3b2	94	158	128	231
Bacteria	Proteobacteria	Gammaproteobacteria	Alteromonadales	Shewanellaceae	Shewanella	Shewanella sp. SM1901	Shewanella sp. SM1901	20	29	39	51
Bacteria	Proteobacteria	Gammaproteobacteria	Enterobacterales	Enterobacteriaceae	Candidatus Blochmannia	Blochmannia endosymbiont of Camponotus (Colobopsis) obliquus	Blochmannia endosymbiont of Camponotus (Colobopsis) obliquus	14	27	22	43
Bacteria	Actinobacteria	Actinobacteria	Streptomycetales	Streptomycetaceae	Streptomyces	Streptomyces rimosus	Streptomyces rimosus	927	1313	1164	1832
Bacteria	Actinobacteria	Actinobacteria	Micrococcales	Dermabacteraceae	Brachybacterium	Brachybacterium ginsengisoli	Brachybacterium ginsengisoli	539	912	669	1134
Bacteria	Bacteroidetes	Flavobacteriia	Flavobacteriales	Flavobacteriaceae	Flavobacterium	Flavobacterium sp. KBS0721	Flavobacterium sp. KBS0721	310	264	271	424
Bacteria	Proteobacteria	Gammaproteobacteria	Pseudomonadales	Pseudomonadaceae	Pseudomonas	Pseudomonas furukawaii	Pseudomonas furukawaii	872	1274	938	1417
Bacteria	Proteobacteria	Betaproteobacteria	Burkholderiales	Comamonadaceae	Simplicispira	Simplicispira suum	Simplicispira suum	386	479	389	595
Bacteria	Proteobacteria	Alphaproteobacteria	Sphingomonadales	Sphingomonadaceae	Novosphingobium	Novosphingobium sp. Gsoil 351	Novosphingobium sp. Gsoil 351	593	571	500	747
Bacteria	Actinobacteria	Actinobacteria	Streptomycetales	Streptomycetaceae	Streptomyces	Streptomyces sp. SM17	Streptomyces sp. SM17	23	46	37	49
Bacteria	Cyanobacteria	NA	Synechococcales	Prochloraceae	Prochlorococcus	Prochlorococcus sp. RS01	Prochlorococcus sp. RS01	5	1	2	2
Bacteria	Actinobacteria	Actinobacteria	Corynebacteriales	Corynebacteriaceae	Corynebacterium	Corynebacterium jeikeium	Corynebacterium jeikeium	310	335	307	438
Bacteria	Actinobacteria	Actinobacteria	Pseudonocardiales	Pseudonocardiaceae	Saccharomonospora	Saccharomonospora azurea	Saccharomonospora azurea	519	754	596	955
Bacteria	Bacteroidetes	Bacteroidia	Bacteroidales	Porphyromonadaceae	Porphyromonas	Porphyromonas asaccharolytica	Porphyromonas asaccharolytica	152	157	180	250
Bacteria	Thermotogae	Thermotogae	Petrotogales	Petrotogaceae	Defluviitoga	Defluviitoga tunisiensis	Defluviitoga tunisiensis	25	79	128	201
Bacteria	Proteobacteria	Betaproteobacteria	Burkholderiales	Burkholderiaceae	Mycoavidus	Mycoavidus cysteinexigens	Mycoavidus cysteinexigens	82	132	110	170
Bacteria	Bacteroidetes	Flavobacteriia	Flavobacteriales	Flavobacteriaceae	Flavobacterium	Flavobacterium anhuiense	Flavobacterium anhuiense	304	313	359	518
Bacteria	Firmicutes	Bacilli	Bacillales	Paenibacillaceae	Paenibacillus	Paenibacillus sp. FW100M-2	Paenibacillus sp. FW100M-2	221	179	234	382
Bacteria	Firmicutes	Bacilli	Bacillales	Bacillaceae	Bacillus	Bacillus sp. HBCD-sjtu	Bacillus sp. HBCD-sjtu	0	1	7	13
Bacteria	Firmicutes	Bacilli	Bacillales	Staphylococcaceae	Macrococcus	Macrococcus canis	Macrococcus canis	31	103	67	164
Bacteria	Actinobacteria	Actinobacteria	Streptomycetales	Streptomycetaceae	Streptomyces	Streptomyces sp. SM18	Streptomyces sp. SM18	544	829	710	1069
Bacteria	Proteobacteria	Gammaproteobacteria	Alteromonadales	Pseudoalteromonadaceae	Pseudoalteromonas	Pseudoalteromonas luteoviolacea	Pseudoalteromonas luteoviolacea	241	284	321	490
Archaea	Euryarchaeota	Halobacteria	Halobacteriales	Haloarculaceae	Natronomonas	Natronomonas moolapensis	Natronomonas moolapensis	233	410	347	556
Bacteria	Verrucomicrobia	Spartobacteria	NA	NA	Candidatus Xiphinematobacter	Candidatus Xiphinematobacter sp. Idaho Grape	Candidatus Xiphinematobacter sp. Idaho Grape	41	93	102	205
Bacteria	Proteobacteria	Gammaproteobacteria	Enterobacterales	Yersiniaceae	Serratia	Serratia symbiotica	Serratia symbiotica	88	158	173	263
Bacteria	Cyanobacteria	NA	Synechococcales	Pseudanabaenaceae	Pseudanabaena	Pseudanabaena sp. PCC 7367	Pseudanabaena sp. PCC 7367	3716	1630	837	1405
Bacteria	Proteobacteria	Betaproteobacteria	Burkholderiales	Oxalobacteraceae	Janthinobacterium	Janthinobacterium sp. 17J80-10	Janthinobacterium sp. 17J80-10	432	572	412	671
Bacteria	Tenericutes	Mollicutes	Mycoplasmatales	Mycoplasmataceae	Mycoplasma	Mycoplasma ovipneumoniae	Mycoplasma ovipneumoniae	13	59	52	110
Bacteria	Actinobacteria	Actinobacteria	Streptomycetales	Streptomycetaceae	Streptomyces	Streptomyces tirandamycinicus	Streptomyces tirandamycinicus	495	714	587	917
Bacteria	Proteobacteria	Gammaproteobacteria	Xanthomonadales	Rhodanobacteraceae	Frateuria	Frateuria aurantia	Frateuria aurantia	523	595	429	673
Bacteria	Proteobacteria	Alphaproteobacteria	Rhizobiales	Rhizobiaceae	Rhizobium	Rhizobium sp. NXC14	Rhizobium sp. NXC14	359	404	344	525
Bacteria	Proteobacteria	Gammaproteobacteria	Alteromonadales	Alteromonadaceae	Alteromonas	Alteromonas sp. RW2A1	Alteromonas sp. RW2A1	111	48	32	41
Bacteria	Actinobacteria	Actinobacteria	Micrococcales	Microbacteriaceae	Microbacterium	Microbacterium sp. LKL04	Microbacterium sp. LKL04	262	388	357	542
Bacteria	Firmicutes	Bacilli	Bacillales	NA	Gemella	Gemella sanguinis	Gemella sanguinis	28	77	79	138
Bacteria	Bacteroidetes	Flavobacteriia	Flavobacteriales	Flavobacteriaceae	Chryseobacterium	Chryseobacterium arthrosphaerae	Chryseobacterium arthrosphaerae	177	183	197	297
Bacteria	Actinobacteria	Actinobacteria	Streptomycetales	Streptomycetaceae	Streptomyces	Streptomyces tsukubensis	Streptomyces tsukubensis	1311	1785	1558	2352
Bacteria	Tenericutes	Mollicutes	Mycoplasmatales	Mycoplasmataceae	Mycoplasma	Mycoplasma glycophilum	Mycoplasma glycophilum	6	26	43	78
Bacteria	Actinobacteria	Actinobacteria	Corynebacteriales	Nocardiaceae	Rhodococcus	Rhodococcus sp. B7740	Rhodococcus sp. B7740	499	456	370	641
Bacteria	Actinobacteria	Actinobacteria	Actinomycetales	Actinomycetaceae	Actinomyces	Actinomyces sp. 299	Actinomyces sp. 299	259	268	260	365
Bacteria	Firmicutes	Bacilli	Bacillales	Paenibacillaceae	Paenibacillus	Paenibacillus sp. lzh-N1	Paenibacillus sp. lzh-N1	6	7	6	6
Archaea	Euryarchaeota	Methanomicrobia	Methanosarcinales	Methanosarcinaceae	Methanosarcina	Methanosarcina barkeri	Methanosarcina barkeri	324	471	471	744
Bacteria	Firmicutes	Clostridia	Clostridiales	Clostridiaceae	Candidatus Arthromitus	Candidatus Arthromitus sp. SFB-rat-Yit	Candidatus Arthromitus sp. SFB-rat-Yit	41	93	71	125
Archaea	Thaumarchaeota	NA	Nitrosopumilales	Nitrosopumilaceae	Nitrosopumilus	Nitrosopumilus adriaticus	Nitrosopumilus adriaticus	18	38	58	97
Bacteria	Proteobacteria	Alphaproteobacteria	Rickettsiales	Anaplasmataceae	Neorickettsia	Neorickettsia risticii	Neorickettsia risticii	8	24	24	37
Bacteria	Planctomycetes	NA	NA	NA	NA	Planctomycetes bacterium V144	Planctomycetes bacterium V144	88	174	163	231
Bacteria	Proteobacteria	Oligoflexia	Bacteriovoracales	Bacteriovoracaceae	Bacteriovorax	Bacteriovorax stolpii	Bacteriovorax stolpii	84	125	115	203
Bacteria	Synergistetes	Synergistia	Synergistales	Synergistaceae	Jonquetella	Jonquetella anthropi	Jonquetella anthropi	132	389	356	592
Bacteria	Proteobacteria	Epsilonproteobacteria	Campylobacterales	Campylobacteraceae	Campylobacter	Campylobacter helveticus	Campylobacter helveticus	38	57	62	107
Bacteria	Bacteroidetes	Bacteroidia	Bacteroidales	Porphyromonadaceae	Petrimonas	Petrimonas mucosa	Petrimonas mucosa	388	475	579	865
Bacteria	Proteobacteria	Alphaproteobacteria	Rhodobacterales	Rhodobacteraceae	NA	Rhodobacteraceae bacterium QY30	Rhodobacteraceae bacterium QY30	1478	1049	749	1266
Bacteria	Proteobacteria	Gammaproteobacteria	Alteromonadales	Shewanellaceae	Shewanella	Shewanella livingstonensis	Shewanella livingstonensis	58	66	59	97
Bacteria	Proteobacteria	Alphaproteobacteria	Rhizobiales	Bradyrhizobiaceae	Nitrobacter	Nitrobacter winogradskyi	Nitrobacter winogradskyi	365	442	399	601
Bacteria	Proteobacteria	Betaproteobacteria	Burkholderiales	Alcaligenaceae	Achromobacter	Achromobacter sp. MFA1 R4	Achromobacter sp. MFA1 R4	750	988	703	1170
Archaea	Crenarchaeota	Thermoprotei	Thermoproteales	Thermoproteaceae	Caldivirga	Caldivirga maquilingensis	Caldivirga maquilingensis	6	17	30	46
Bacteria	Proteobacteria	Gammaproteobacteria	Oceanospirillales	Endozoicomonadaceae	Endozoicomonas	Endozoicomonas montiporae	Endozoicomonas montiporae	181	238	251	375
Bacteria	Actinobacteria	Actinobacteria	Corynebacteriales	NA	Tomitella	Tomitella sp. HY188	Tomitella sp. HY188	420	660	565	875
Bacteria	Proteobacteria	Betaproteobacteria	Burkholderiales	Comamonadaceae	Alicycliphilus	Alicycliphilus denitrificans	Alicycliphilus denitrificans	717	993	784	1210
Bacteria	Bacteroidetes	Cytophagia	Cytophagales	Amoebophilaceae	Candidatus Cardinium	Cardinium endosymbiont of Encarsia pergandiella	Cardinium endosymbiont of Encarsia pergandiella	23	39	28	68
Bacteria	Firmicutes	Bacilli	Bacillales	Bacillaceae	Bacillus	Bacillus sp. Pc3	Bacillus sp. Pc3	2	0	0	1
Archaea	Thaumarchaeota	Nitrososphaeria	Candidatus Nitrosocaldales	Candidatus Nitrosocaldaceae	Candidatus Nitrosocaldus	Candidatus Nitrosocaldus cavascurensis	Candidatus Nitrosocaldus cavascurensis	0	0	4	1
Bacteria	Firmicutes	Bacilli	Lactobacillales	Lactobacillaceae	Lactobacillus	Lactobacillus sp. CBA3605	Lactobacillus sp. CBA3605	9	16	24	34
Bacteria	Proteobacteria	Alphaproteobacteria	Rhodospirillales	Rhodospirillaceae	Azospirillum	Azospirillum sp. TSH58	Azospirillum sp. TSH58	673	869	661	1011
Bacteria	Tenericutes	Mollicutes	Mycoplasmatales	Mycoplasmataceae	Mycoplasma	Mycoplasma leachii	Mycoplasma leachii	1	1	2	1
Bacteria	Tenericutes	Mollicutes	Entomoplasmatales	Spiroplasmataceae	Spiroplasma	Spiroplasma cantharicola	Spiroplasma cantharicola	27	27	46	94
Bacteria	Proteobacteria	Gammaproteobacteria	Enterobacterales	Enterobacteriaceae	Salmonella	Salmonella bongori	Salmonella bongori	93	142	135	228
Bacteria	Planctomycetes	NA	NA	NA	NA	Planctomycetes bacterium EC9	Planctomycetes bacterium EC9	467	377	409	667
Bacteria	Actinobacteria	Actinobacteria	Propionibacteriales	Nocardioidaceae	Aeromicrobium	Aeromicrobium erythreum	Aeromicrobium erythreum	617	763	681	1018
Bacteria	Actinobacteria	Actinobacteria	Streptosporangiales	Thermomonosporaceae	Actinomadura	Actinomadura sp. WMMA1423	Actinomadura sp. WMMA1423	1321	1652	1520	2318
Bacteria	Actinobacteria	Actinobacteria	Micrococcales	Brevibacteriaceae	Brevibacterium	Brevibacterium linens	Brevibacterium linens	920	941	793	1109
Bacteria	Armatimonadetes	Fimbriimonadia	Fimbriimonadales	Fimbriimonadaceae	Fimbriimonas	Fimbriimonas ginsengisoli	Fimbriimonas ginsengisoli	532	752	687	1078
Bacteria	Proteobacteria	Alphaproteobacteria	Sphingomonadales	Sphingomonadaceae	Sphingomonas	Sphingomonas sp. KC8	Sphingomonas sp. KC8	457	438	356	647
Bacteria	Proteobacteria	Gammaproteobacteria	Alteromonadales	Alteromonadaceae	Marinobacter	Marinobacter sp. BSs20148	Marinobacter sp. BSs20148	136	161	123	177
Bacteria	Proteobacteria	Gammaproteobacteria	Enterobacterales	Pectobacteriaceae	Dickeya	Dickeya chrysanthemi	Dickeya chrysanthemi	367	399	322	491
Archaea	Crenarchaeota	Thermoprotei	Sulfolobales	Sulfolobaceae	Sulfolobus	Sulfolobus sp. JCM 16833	Sulfolobus sp. JCM 16833	1	3	4	5
Bacteria	Proteobacteria	Gammaproteobacteria	Oceanospirillales	Halomonadaceae	Candidatus Carsonella	Candidatus Carsonella ruddii	Candidatus Carsonella ruddii	15	44	52	117
Archaea	Crenarchaeota	Thermoprotei	Sulfolobales	Sulfolobaceae	Sulfolobus	Sulfolobus sp. JCM 16834	Sulfolobus sp. JCM 16834	1	0	1	4
Bacteria	Firmicutes	Bacilli	Bacillales	Bacillaceae	Lysinibacillus	Lysinibacillus timonensis	Lysinibacillus timonensis	174	152	158	233
Bacteria	Armatimonadetes	NA	NA	NA	NA	Armatimonadetes bacterium Uphvl-Ar2	Armatimonadetes bacterium Uphvl-Ar2	339	503	463	706
Bacteria	Proteobacteria	Betaproteobacteria	Rhodocyclales	Zoogloeaceae	Azoarcus	Azoarcus sp. SY39	Azoarcus sp. SY39	774	1067	813	1236
Bacteria	Aquificae	Aquificae	Aquificales	Hydrogenothermaceae	Persephonella	Persephonella marina	Persephonella marina	64	97	104	178
Bacteria	Cyanobacteria	NA	Nostocales	Nostocaceae	Nostoc	Nostoc sphaeroides	Nostoc sphaeroides	3358	1660	841	1425
Bacteria	Proteobacteria	Alphaproteobacteria	Caulobacterales	Caulobacteraceae	Brevundimonas	Brevundimonas sp. DS20	Brevundimonas sp. DS20	151	217	166	232
Bacteria	Actinobacteria	Actinobacteria	Corynebacteriales	Corynebacteriaceae	Corynebacterium	Corynebacterium flavescens	Corynebacterium flavescens	97	148	140	226
Bacteria	Proteobacteria	Alphaproteobacteria	Sphingomonadales	Sphingomonadaceae	Sphingomonas	Sphingomonas sp. AE3	Sphingomonas sp. AE3	305	234	214	398
Bacteria	Proteobacteria	Gammaproteobacteria	Pasteurellales	Pasteurellaceae	Mannheimia	Mannheimia haemolytica	Mannheimia haemolytica	256	970	644	1486
Bacteria	Actinobacteria	Actinobacteria	Micrococcales	Micrococcaceae	Glutamicibacter	Glutamicibacter halophytocola	Glutamicibacter halophytocola	236	383	333	569
Bacteria	Proteobacteria	Alphaproteobacteria	Rhizobiales	Rhizobiaceae	Rhizobium	Rhizobium pusense	Rhizobium pusense	8	16	24	27
Bacteria	Proteobacteria	Gammaproteobacteria	NA	NA	Thiolapillus	Thiolapillus brandeum	Thiolapillus brandeum	905	1179	728	1062
Bacteria	Bacteroidetes	Flavobacteriia	Flavobacteriales	Flavobacteriaceae	Olleya	Olleya aquimaris	Olleya aquimaris	286	140	136	239
Bacteria	Proteobacteria	Gammaproteobacteria	Xanthomonadales	Xanthomonadaceae	Stenotrophomonas	Stenotrophomonas acidaminiphila	Stenotrophomonas acidaminiphila	1198	1578	1119	1696
Bacteria	Proteobacteria	Gammaproteobacteria	NA	NA	NA	endosymbiont of unidentified scaly snail isolate Monju	endosymbiont of unidentified scaly snail isolate Monju	1780	3287	1590	2261
Bacteria	Proteobacteria	Gammaproteobacteria	Enterobacterales	Erwiniaceae	Pantoea	Pantoea alhagi	Pantoea alhagi	144	240	172	273
Bacteria	Proteobacteria	Betaproteobacteria	Rhodocyclales	Zoogloeaceae	Thauera	Thauera chlorobenzoica	Thauera chlorobenzoica	533	713	551	803
Bacteria	Firmicutes	Clostridia	Clostridiales	Clostridiaceae	Clostridium	Clostridium perfringens	Clostridium perfringens	242	601	760	1182
Bacteria	Chlorobi	Chlorobia	Chlorobiales	Chlorobiaceae	Pelodictyon	Pelodictyon phaeoclathratiforme	Pelodictyon phaeoclathratiforme	225	390	409	565
Bacteria	Firmicutes	Clostridia	Clostridiales	Lachnospiraceae	NA	Lachnospiraceae bacterium GAM79	Lachnospiraceae bacterium GAM79	90	160	165	266
Bacteria	Proteobacteria	Alphaproteobacteria	Sphingomonadales	Sphingomonadaceae	Sphingobium	Sphingobium sp. SCG-1	Sphingobium sp. SCG-1	431	379	268	440
Bacteria	Proteobacteria	Gammaproteobacteria	Orbales	Orbaceae	Frischella	Frischella perrara	Frischella perrara	90	76	84	114
Bacteria	Proteobacteria	Gammaproteobacteria	Pseudomonadales	Pseudomonadaceae	Pseudomonas	Pseudomonas sp. s211(2017)	Pseudomonas sp. s211(2017)	44	44	36	59
Bacteria	Firmicutes	Bacilli	Lactobacillales	Lactobacillaceae	Lactobacillus	Lactobacillus casei	Lactobacillus casei	155	225	213	358
Bacteria	Proteobacteria	Epsilonproteobacteria	Campylobacterales	Campylobacteraceae	Arcobacter	Arcobacter peruensis	Arcobacter peruensis	10	29	50	77
Bacteria	Actinobacteria	Actinobacteria	Corynebacteriales	Corynebacteriaceae	Corynebacterium	Corynebacterium cystitidis	Corynebacterium cystitidis	181	169	160	223
Bacteria	Firmicutes	Bacilli	Bacillales	Bacillaceae	Bacillus	Bacillus sp. ms-22	Bacillus sp. ms-22	3	9	11	18
Bacteria	Actinobacteria	Coriobacteriia	Eggerthellales	Eggerthellaceae	Phoenicibacter	Phoenicibacter congonensis	Phoenicibacter congonensis	13	48	47	104
Bacteria	Proteobacteria	Gammaproteobacteria	Chromatiales	Ectothiorhodospiraceae	Acidihalobacter	Acidihalobacter ferrooxidans	Acidihalobacter ferrooxidans	1077	1286	954	1427
Bacteria	Bacteroidetes	Bacteroidia	Bacteroidales	Prevotellaceae	Prevotella	Prevotella dentalis	Prevotella dentalis	394	390	386	676
Bacteria	Proteobacteria	Alphaproteobacteria	Rhizobiales	Bartonellaceae	Bartonella	Bartonella ancashensis	Bartonella ancashensis	17	31	40	57
Bacteria	Bacteroidetes	Chitinophagia	Chitinophagales	Chitinophagaceae	Niabella	Niabella ginsenosidivorans	Niabella ginsenosidivorans	287	279	351	614
Bacteria	Bacteroidetes	Bacteroidia	Bacteroidales	Muribaculaceae	Duncaniella	Duncaniella sp. C9	Duncaniella sp. C9	1	0	0	0
Archaea	Euryarchaeota	Thermoplasmata	Thermoplasmatales	Ferroplasmaceae	Ferroplasma	Ferroplasma acidiphilum	Ferroplasma acidiphilum	14	18	26	25
Bacteria	Actinobacteria	Actinobacteria	Micrococcales	Bogoriellaceae	Georgenia	Georgenia sp. Z443	Georgenia sp. Z443	716	1001	879	1431
Bacteria	Bacteroidetes	Cytophagia	Cytophagales	Bernardetiaceae	Bernardetia	Bernardetia litoralis	Bernardetia litoralis	371	367	364	635
Archaea	Thaumarchaeota	NA	Nitrosopumilales	Nitrosopumilaceae	Candidatus Nitrosomarinus	Candidatus Nitrosomarinus catalina	Candidatus Nitrosomarinus catalina	17	41	73	129
Bacteria	Proteobacteria	Gammaproteobacteria	Pseudomonadales	Pseudomonadaceae	Pseudomonas	Pseudomonas frederiksbergensis	Pseudomonas frederiksbergensis	442	569	442	749
Bacteria	Proteobacteria	Gammaproteobacteria	Pseudomonadales	Pseudomonadaceae	Pseudomonas	Pseudomonas sp. 31-12	Pseudomonas sp. 31-12	325	271	168	257
Bacteria	Proteobacteria	Gammaproteobacteria	Enterobacterales	Enterobacteriaceae	Klebsiella	Klebsiella aerogenes	Klebsiella aerogenes	328	310	359	468
Archaea	Euryarchaeota	Halobacteria	Haloferacales	Haloferacaceae	Haloferax	Haloferax gibbonsii	Haloferax gibbonsii	356	360	353	497
Bacteria	Proteobacteria	Alphaproteobacteria	Rhodobacterales	Rhodobacteraceae	Confluentimicrobium	Confluentimicrobium sp. EMB200-NS6	Confluentimicrobium sp. EMB200-NS6	2697	1867	1228	2088
Archaea	Euryarchaeota	Methanococci	Methanococcales	Methanococcaceae	Methanococcus	Methanococcus aeolicus	Methanococcus aeolicus	8	43	90	125
Bacteria	Proteobacteria	Alphaproteobacteria	Rickettsiales	NA	NA	Rickettsiales endosymbiont of Stachyamoeba lipophora	Rickettsiales endosymbiont of Stachyamoeba lipophora	33	42	51	117
Bacteria	Proteobacteria	Gammaproteobacteria	Legionellales	Legionellaceae	Legionella	Legionella israelensis	Legionella israelensis	249	217	204	327
Bacteria	Actinobacteria	Actinobacteria	Corynebacteriales	Nocardiaceae	Rhodococcus	Rhodococcus fascians	Rhodococcus fascians	69	97	82	147
Bacteria	Proteobacteria	Gammaproteobacteria	Enterobacterales	Enterobacteriaceae	Citrobacter	Citrobacter sp. CRE-46	Citrobacter sp. CRE-46	0	13	12	9
Bacteria	Bacteroidetes	Flavobacteriia	Flavobacteriales	Flavobacteriaceae	Tenacibaculum	Tenacibaculum maritimum	Tenacibaculum maritimum	242	204	203	290
Bacteria	Proteobacteria	Gammaproteobacteria	Alteromonadales	Pseudoalteromonadaceae	Pseudoalteromonas	Pseudoalteromonas issachenkonii	Pseudoalteromonas issachenkonii	18	14	10	20
Bacteria	Actinobacteria	Actinobacteria	Streptomycetales	Streptomycetaceae	Streptomyces	Streptomyces sp. ZFG47	Streptomyces sp. ZFG47	728	1047	888	1419
Bacteria	Actinobacteria	Actinobacteria	Micrococcales	NA	Luteimicrobium	Luteimicrobium xylanilyticum	Luteimicrobium xylanilyticum	541	768	699	1032
Bacteria	Proteobacteria	Gammaproteobacteria	Aeromonadales	Aeromonadaceae	Zobellella	Zobellella denitrificans	Zobellella denitrificans	1260	1579	1072	1696
Bacteria	Proteobacteria	Gammaproteobacteria	Xanthomonadales	Rhodanobacteraceae	Dyella	Dyella sp. M7H15-1	Dyella sp. M7H15-1	562	458	341	493
Bacteria	Proteobacteria	Gammaproteobacteria	Pseudomonadales	Moraxellaceae	Moraxella	Moraxella cuniculi	Moraxella cuniculi	58	64	69	97
Bacteria	Chloroflexi	Ktedonobacteria	Ktedonobacterales	Ktedonosporobacteraceae	Ktedonosporobacter	Ktedonosporobacter rubrisoli	Ktedonosporobacter rubrisoli	488	834	726	1101
Bacteria	Firmicutes	Bacilli	Bacillales	Staphylococcaceae	Staphylococcus	Staphylococcus stepanovicii	Staphylococcus stepanovicii	58	83	77	126
Bacteria	Firmicutes	Bacilli	Bacillales	Paenibacillaceae	Brevibacillus	Brevibacillus agri	Brevibacillus agri	479	597	491	874
Bacteria	Proteobacteria	Alphaproteobacteria	Rhodospirillales	Rhodospirillaceae	Magnetospirillum	Magnetospirillum magneticum	Magnetospirillum magneticum	953	1311	1057	1628
Bacteria	Proteobacteria	Alphaproteobacteria	Rhodospirillales	Rhodospirillaceae	Skermanella	Skermanella pratensis	Skermanella pratensis	2077	2320	1770	2771
Bacteria	Proteobacteria	Alphaproteobacteria	Rickettsiales	Anaplasmataceae	Wolbachia	Wolbachia endosymbiont of Carposina sasakii	Wolbachia endosymbiont of Carposina sasakii	1	0	4	10
Bacteria	Proteobacteria	Deltaproteobacteria	Desulfovibrionales	Desulfohalobiaceae	Desulfohalobium	Desulfohalobium retbaense	Desulfohalobium retbaense	626	1742	2423	3509
Bacteria	Proteobacteria	Alphaproteobacteria	Rhizobiales	Bartonellaceae	Bartonella	Bartonella elizabethae	Bartonella elizabethae	6	18	18	33
Archaea	Crenarchaeota	Thermoprotei	Sulfolobales	Sulfolobaceae	Acidianus	Acidianus brierleyi	Acidianus brierleyi	40	58	76	116
Bacteria	Proteobacteria	Gammaproteobacteria	Enterobacterales	Enterobacteriaceae	Candidatus Blochmannia	Candidatus Blochmannia chromaiodes	Candidatus Blochmannia chromaiodes	2	10	14	30
Bacteria	Proteobacteria	Alphaproteobacteria	Rhizobiales	Rhizobiaceae	Ensifer	Ensifer sojae	Ensifer sojae	557	524	431	662
Bacteria	Proteobacteria	Alphaproteobacteria	Rhodobacterales	Hyphomonadaceae	Glycocaulis	Glycocaulis alkaliphilus	Glycocaulis alkaliphilus	1945	1158	686	1266
Bacteria	Proteobacteria	Gammaproteobacteria	Pseudomonadales	Pseudomonadaceae	Azotobacter	Azotobacter salinestris	Azotobacter salinestris	590	842	678	938
Bacteria	Proteobacteria	Alphaproteobacteria	Rhizobiales	Bradyrhizobiaceae	Afipia	Afipia sp. GAS231	Afipia sp. GAS231	461	516	434	688
Eukaryota	Ascomycota	Saccharomycetes	Saccharomycetales	Saccharomycetaceae	Tetrapisispora	Tetrapisispora phaffii	Tetrapisispora phaffii	146	215	238	415
Bacteria	Actinobacteria	Actinobacteria	Pseudonocardiales	Pseudonocardiaceae	Amycolatopsis	Amycolatopsis orientalis	Amycolatopsis orientalis	718	1195	1021	1599
Bacteria	Actinobacteria	Actinobacteria	Corynebacteriales	Corynebacteriaceae	Corynebacterium	Corynebacterium uterequi	Corynebacterium uterequi	315	324	256	390
Bacteria	Firmicutes	Bacilli	Bacillales	Listeriaceae	Listeria	Listeria innocua	Listeria innocua	47	111	119	212
Bacteria	Spirochaetes	Spirochaetia	Leptospirales	Leptospiraceae	Leptospira	Leptospira kmetyi	Leptospira kmetyi	139	235	222	360
Bacteria	Bacteroidetes	Flavobacteriia	Flavobacteriales	Flavobacteriaceae	Maribacter	Maribacter sp. MAR_2009_60	Maribacter sp. MAR_2009_60	155	79	70	96
Bacteria	Proteobacteria	Epsilonproteobacteria	Campylobacterales	Campylobacteraceae	Campylobacter	Campylobacter upsaliensis	Campylobacter upsaliensis	19	36	46	87
Bacteria	Proteobacteria	Gammaproteobacteria	Enterobacterales	Enterobacteriaceae	Candidatus Blochmannia	Candidatus Blochmannia vafer	Candidatus Blochmannia vafer	43	26	26	47
Bacteria	Bacteroidetes	Flavobacteriia	Flavobacteriales	Flavobacteriaceae	Chryseobacterium	Chryseobacterium sp. 17S1E7	Chryseobacterium sp. 17S1E7	148	164	190	254
Bacteria	Actinobacteria	Actinobacteria	Corynebacteriales	Mycobacteriaceae	Mycobacterium	Mycobacterium sp. DL90	Mycobacterium sp. DL90	536	798	617	1048
Bacteria	Proteobacteria	Gammaproteobacteria	Alteromonadales	Colwelliaceae	Colwellia	Colwellia sp. Arc7-D	Colwellia sp. Arc7-D	60	61	57	108
Bacteria	Fusobacteria	Fusobacteriia	Fusobacteriales	Leptotrichiaceae	Leptotrichia	Leptotrichia sp. oral taxon 212	Leptotrichia sp. oral taxon 212	49	85	134	183
Bacteria	Firmicutes	Bacilli	Bacillales	Bacillaceae	Bacillus	Bacillus subtilis	Bacillus subtilis	212	335	371	562
Bacteria	Proteobacteria	Gammaproteobacteria	Enterobacterales	Morganellaceae	Providencia	Providencia rettgeri	Providencia rettgeri	194	236	252	385
Bacteria	Proteobacteria	Gammaproteobacteria	Cardiobacteriales	Cardiobacteriaceae	Dichelobacter	Dichelobacter nodosus	Dichelobacter nodosus	53	81	77	113
Bacteria	Proteobacteria	Betaproteobacteria	Burkholderiales	Comamonadaceae	Acidovorax	Acidovorax sp. T1	Acidovorax sp. T1	455	579	413	663
Bacteria	Proteobacteria	Gammaproteobacteria	Chromatiales	Ectothiorhodospiraceae	Acidihalobacter	Acidihalobacter prosperus	Acidihalobacter prosperus	1920	2733	1569	2513
Bacteria	Chlorobi	Chlorobia	Chlorobiales	Chlorobiaceae	Chlorobaculum	Chlorobaculum parvum	Chlorobaculum parvum	372	558	552	888
Bacteria	Proteobacteria	Gammaproteobacteria	Enterobacterales	Enterobacteriaceae	Candidatus Hamiltonella	Candidatus Hamiltonella defensa	Candidatus Hamiltonella defensa	95	161	155	251
Bacteria	Proteobacteria	Oligoflexia	Silvanigrellales	Silvanigrellaceae	Silvanigrella	Silvanigrella aquatica	Silvanigrella aquatica	67	101	127	245
Bacteria	Actinobacteria	Actinobacteria	Actinomycetales	Actinomycetaceae	Trueperella	Trueperella bialowiezensis	Trueperella bialowiezensis	122	136	113	188
Bacteria	Firmicutes	Clostridia	Halanaerobiales	Halanaerobiaceae	Halothermothrix	Halothermothrix orenii	Halothermothrix orenii	64	168	277	358
Bacteria	Proteobacteria	Gammaproteobacteria	Oceanospirillales	Halomonadaceae	Halomonas	Halomonas titanicae	Halomonas titanicae	99	70	50	115
Bacteria	Tenericutes	Mollicutes	Mycoplasmatales	Mycoplasmataceae	Mycoplasma	Mycoplasma conjunctivae	Mycoplasma conjunctivae	19	37	40	71
Bacteria	Proteobacteria	Alphaproteobacteria	Rickettsiales	Rickettsiaceae	Rickettsia	Rickettsia felis	Rickettsia felis	5	25	48	53
Bacteria	Actinobacteria	Actinobacteria	Micrococcales	Intrasporangiaceae	Arsenicicoccus	Arsenicicoccus sp. oral taxon 190	Arsenicicoccus sp. oral taxon 190	620	970	824	1186
Bacteria	Proteobacteria	Gammaproteobacteria	Methylococcales	Methylococcaceae	Methylomicrobium	Methylomicrobium album	Methylomicrobium album	1077	1172	826	1251
Bacteria	Actinobacteria	Actinobacteria	Micrococcales	Microbacteriaceae	Agromyces	Agromyces aureus	Agromyces aureus	451	769	631	996
Bacteria	Actinobacteria	Actinobacteria	Corynebacteriales	Corynebacteriaceae	Corynebacterium	Corynebacterium matruchotii	Corynebacterium matruchotii	104	201	194	291
Bacteria	Actinobacteria	Actinobacteria	Corynebacteriales	Corynebacteriaceae	Corynebacterium	Corynebacterium geronticis	Corynebacterium geronticis	101	100	112	153
Bacteria	Proteobacteria	Gammaproteobacteria	Alteromonadales	Alteromonadaceae	Alteromonas	Alteromonas sp. BL110	Alteromonas sp. BL110	84	113	80	152
Bacteria	Actinobacteria	Rubrobacteria	Rubrobacterales	Rubrobacteraceae	Rubrobacter	Rubrobacter xylanophilus	Rubrobacter xylanophilus	1146	2145	2035	3004
Bacteria	Bacteroidetes	Flavobacteriia	Flavobacteriales	Flavobacteriaceae	Chryseobacterium	Chryseobacterium sp. H3001	Chryseobacterium sp. H3001	154	175	161	301
Bacteria	Proteobacteria	Betaproteobacteria	Burkholderiales	Comamonadaceae	Acidovorax	Acidovorax carolinensis	Acidovorax carolinensis	584	874	678	1029
Bacteria	Planctomycetes	NA	NA	NA	NA	Planctomycetes bacterium ETA_A1	Planctomycetes bacterium ETA_A1	1536	2295	2431	3754
Bacteria	Proteobacteria	Alphaproteobacteria	Rhodobacterales	Rhodobacteraceae	Yangia	Yangia sp. CCB-MM3	Yangia sp. CCB-MM3	2628	1786	1293	2208
Bacteria	Proteobacteria	Alphaproteobacteria	Sphingomonadales	Erythrobacteraceae	Erythrobacter	Erythrobacter sp. YH-07	Erythrobacter sp. YH-07	373	438	307	541
Bacteria	Actinobacteria	Actinobacteria	Frankiales	Frankiaceae	Frankia	Frankia symbiont of Datisca glomerata	Frankia symbiont of Datisca glomerata	658	929	867	1279
Bacteria	Firmicutes	Bacilli	Lactobacillales	Streptococcaceae	Lactococcus	Lactococcus sp. 1JSPR-7	Lactococcus sp. 1JSPR-7	118	68	64	123
Bacteria	Proteobacteria	Betaproteobacteria	Burkholderiales	Burkholderiaceae	Burkholderia	Burkholderia sp. PAMC 26561	Burkholderia sp. PAMC 26561	149	190	174	258
Bacteria	Actinobacteria	Actinobacteria	Micrococcales	Microbacteriaceae	Plantibacter	Plantibacter sp. PA-3-X8	Plantibacter sp. PA-3-X8	138	207	228	326
Bacteria	Planctomycetes	NA	NA	NA	NA	Planctomycetes bacterium Enr10	Planctomycetes bacterium Enr10	166	206	168	266
Bacteria	Firmicutes	Bacilli	Bacillales	Bacillaceae	Bacillus	Bacillus cereus	Bacillus cereus	514	800	856	1301
Bacteria	Proteobacteria	Betaproteobacteria	Burkholderiales	Oxalobacteraceae	Massilia	Massilia putida	Massilia putida	1027	1180	1131	1644
Bacteria	Planctomycetes	Planctomycetia	Pirellulales	Pirellulaceae	Roseimaritima	Roseimaritima ulvae	Roseimaritima ulvae	797	1054	1095	1790
Bacteria	Aquificae	Aquificae	Aquificales	Aquificaceae	Thermocrinis	Thermocrinis minervae	Thermocrinis minervae	56	101	109	174
Bacteria	Bacteroidetes	Flavobacteriia	Flavobacteriales	Flavobacteriaceae	Polaribacter	Polaribacter sp. KT 15	Polaribacter sp. KT 15	87	44	96	108
Bacteria	Proteobacteria	Alphaproteobacteria	Rhizobiales	Phyllobacteriaceae	Mesorhizobium	Mesorhizobium opportunistum	Mesorhizobium opportunistum	463	637	551	896
Bacteria	Firmicutes	Bacilli	Lactobacillales	Enterococcaceae	Enterococcus	Enterococcus thailandicus	Enterococcus thailandicus	23	26	62	91
Archaea	Euryarchaeota	Methanobacteria	Methanobacteriales	Methanobacteriaceae	Methanobacterium	Methanobacterium formicicum	Methanobacterium formicicum	52	129	129	219
Bacteria	Proteobacteria	Betaproteobacteria	Burkholderiales	Alcaligenaceae	Oligella	Oligella urethralis	Oligella urethralis	79	103	107	157
Bacteria	Bacteroidetes	Bacteroidia	Bacteroidales	Bacteroidaceae	Bacteroides	Bacteroides ovatus	Bacteroides ovatus	225	328	388	596
Bacteria	Bacteroidetes	Flavobacteriia	Flavobacteriales	Flavobacteriaceae	Riemerella	Riemerella anatipestifer	Riemerella anatipestifer	255	223	246	388
Bacteria	Actinobacteria	Actinobacteria	Micrococcales	Microbacteriaceae	Agromyces	Agromyces flavus	Agromyces flavus	410	595	552	825
Bacteria	Proteobacteria	Gammaproteobacteria	Pseudomonadales	Pseudomonadaceae	Pseudomonas	Pseudomonas sp. CC6-YY-74	Pseudomonas sp. CC6-YY-74	580	708	461	760
Bacteria	Actinobacteria	Actinobacteria	Corynebacteriales	Corynebacteriaceae	Corynebacterium	Corynebacterium atypicum	Corynebacterium atypicum	199	275	247	335
Bacteria	Firmicutes	Clostridia	Clostridiales	Eubacteriaceae	Eubacterium	Eubacterium limosum	Eubacterium limosum	175	347	386	612
Bacteria	Proteobacteria	Deltaproteobacteria	Desulfurellales	Desulfurellaceae	Hippea	Hippea maritima	Hippea maritima	73	170	191	295
Bacteria	Firmicutes	Bacilli	Bacillales	Bacillaceae	Geobacillus	Geobacillus kaustophilus	Geobacillus kaustophilus	15	14	25	41
Bacteria	Cyanobacteria	NA	Synechococcales	Pseudanabaenaceae	Pseudanabaena	Pseudanabaena sp. ABRG5-3	Pseudanabaena sp. ABRG5-3	2957	1347	709	1234
Bacteria	Actinobacteria	Actinobacteria	Actinomycetales	Actinomycetaceae	Actinomyces	Actinomyces oris	Actinomyces oris	41	65	67	98
Bacteria	Actinobacteria	Actinobacteria	Candidatus Nanopelagicales	Candidatus Nanopelagicaceae	Candidatus Planktophila	Candidatus Planktophila versatilis	Candidatus Planktophila versatilis	78	60	80	87
Bacteria	Planctomycetes	NA	NA	NA	NA	Planctomycetes bacterium Poly24	Planctomycetes bacterium Poly24	244	523	468	859
Bacteria	Proteobacteria	Gammaproteobacteria	Vibrionales	Vibrionaceae	Vibrio	Vibrio tasmaniensis	Vibrio tasmaniensis	21	87	58	90
Bacteria	Aquificae	Aquificae	Desulfurobacteriales	Desulfurobacteriaceae	Desulfurobacterium	Desulfurobacterium thermolithotrophum	Desulfurobacterium thermolithotrophum	32	68	99	122
Bacteria	Firmicutes	Clostridia	Clostridiales	Lachnospiraceae	Lachnoclostridium	[Clostridium] sphenoides	[Clostridium] sphenoides	246	249	252	426
Archaea	Euryarchaeota	Halobacteria	Halobacteriales	Halobacteriaceae	Halorussus	Halorussus sp. ZS-3	Halorussus sp. ZS-3	180	271	283	379
Bacteria	Proteobacteria	Gammaproteobacteria	Alteromonadales	Shewanellaceae	Parashewanella	Parashewanella sp. MEBiC05444	Parashewanella sp. MEBiC05444	57	78	88	143
Bacteria	Firmicutes	Bacilli	Bacillales	Bacillaceae	Paraliobacillus	Paraliobacillus sp. X-1125	Paraliobacillus sp. X-1125	81	107	101	197
Bacteria	Proteobacteria	Oligoflexia	Bdellovibrionales	Bdellovibrionaceae	Bdellovibrio	Bdellovibrio exovorus	Bdellovibrio exovorus	37	66	111	118
Bacteria	Proteobacteria	Betaproteobacteria	Burkholderiales	Burkholderiaceae	Burkholderia	Burkholderia metallica	Burkholderia metallica	207	310	248	374
Bacteria	Cyanobacteria	NA	Chroococcales	Chroococcaceae	Gloeocapsa	Gloeocapsa sp. PCC 7428	Gloeocapsa sp. PCC 7428	5960	2535	1218	2010
Bacteria	Firmicutes	Bacilli	Lactobacillales	Leuconostocaceae	Leuconostoc	Leuconostoc gelidum	Leuconostoc gelidum	60	109	113	197
Bacteria	Proteobacteria	Gammaproteobacteria	Pseudomonadales	Moraxellaceae	Moraxella	Moraxella bovis	Moraxella bovis	82	89	75	127
Bacteria	Proteobacteria	Gammaproteobacteria	Xanthomonadales	Xanthomonadaceae	Xanthomonas	Xanthomonas euvesicatoria	Xanthomonas euvesicatoria	130	111	85	148
Bacteria	Proteobacteria	Gammaproteobacteria	Xanthomonadales	Xanthomonadaceae	Lysobacter	Lysobacter lycopersici	Lysobacter lycopersici	599	677	490	712
Bacteria	Spirochaetes	Spirochaetia	Brachyspirales	Brachyspiraceae	Brachyspira	Brachyspira murdochii	Brachyspira murdochii	44	132	181	292
Bacteria	Proteobacteria	Betaproteobacteria	Burkholderiales	Burkholderiaceae	Burkholderia	Burkholderia multivorans	Burkholderia multivorans	978	1379	1170	1873
Bacteria	Planctomycetes	Planctomycetia	Gemmatales	Gemmataceae	NA	Gemmataceae bacterium PX52	Gemmataceae bacterium PX52	1208	1529	1657	2567
Bacteria	Actinobacteria	Coriobacteriia	Eggerthellales	Eggerthellaceae	Eggerthella	Eggerthella sp. YY7918	Eggerthella sp. YY7918	234	333	330	545
Bacteria	Actinobacteria	Coriobacteriia	Coriobacteriales	Atopobiaceae	Olsenella	Olsenella sp. GAM18	Olsenella sp. GAM18	330	511	405	607
Bacteria	Firmicutes	Bacilli	Bacillales	Bacillaceae	Bacillus	Bacillus cohnii	Bacillus cohnii	149	130	125	208
Bacteria	Bacteroidetes	Cytophagia	Cytophagales	NA	Chryseolinea	Chryseolinea soli	Chryseolinea soli	1444	1079	1015	1504
Bacteria	Firmicutes	Bacilli	Bacillales	Bacillaceae	Bacillus	Bacillus mobilis	Bacillus mobilis	1	4	14	17
Bacteria	Actinobacteria	Actinobacteria	Propionibacteriales	Nocardioidaceae	Aeromicrobium	Aeromicrobium sp. 592	Aeromicrobium sp. 592	379	610	520	873
Bacteria	Planctomycetes	NA	NA	NA	NA	Planctomycetes bacterium V6	Planctomycetes bacterium V6	88	150	191	316
Bacteria	Cyanobacteria	NA	Synechococcales	Synechococcaceae	Synechococcus	Synechococcus sp. PCC 73109	Synechococcus sp. PCC 73109	485	214	96	160
Bacteria	Proteobacteria	Betaproteobacteria	Burkholderiales	Burkholderiaceae	Cupriavidus	Cupriavidus necator	Cupriavidus necator	1628	1972	1674	2474
Archaea	Euryarchaeota	Thermococci	Thermococcales	Thermococcaceae	Thermococcus	Thermococcus litoralis	Thermococcus litoralis	20	34	48	70
Bacteria	Actinobacteria	Actinobacteria	Micrococcales	Intrasporangiaceae	Intrasporangium	Intrasporangium calvum	Intrasporangium calvum	586	937	768	1261
Bacteria	Firmicutes	Bacilli	Bacillales	Bacillaceae	Bacillus	Bacillus sp. SDLI1	Bacillus sp. SDLI1	0	0	1	1
Bacteria	Actinobacteria	Actinobacteria	Corynebacteriales	Corynebacteriaceae	Corynebacterium	Corynebacterium renale	Corynebacterium renale	183	265	184	304
Bacteria	Actinobacteria	Actinobacteria	Micrococcales	Microbacteriaceae	Rathayibacter	Rathayibacter festucae	Rathayibacter festucae	604	843	812	1211
Bacteria	Proteobacteria	Deltaproteobacteria	Desulfobacterales	Desulfobulbaceae	Desulfotalea	Desulfotalea psychrophila	Desulfotalea psychrophila	699	430	494	883
Bacteria	Proteobacteria	Gammaproteobacteria	Vibrionales	Vibrionaceae	Vibrio	Vibrio parahaemolyticus	Vibrio parahaemolyticus	286	394	343	602
Bacteria	Actinobacteria	Actinobacteria	Pseudonocardiales	Pseudonocardiaceae	Pseudonocardia	Pseudonocardia autotrophica	Pseudonocardia autotrophica	986	1431	1218	1873
Bacteria	Actinobacteria	Actinobacteria	Streptomycetales	Streptomycetaceae	Streptomyces	Streptomyces hygroscopicus	Streptomyces hygroscopicus	1140	1792	1529	2282
Bacteria	Actinobacteria	Actinobacteria	Bifidobacteriales	Bifidobacteriaceae	Bifidobacterium	Bifidobacterium pseudolongum	Bifidobacterium pseudolongum	232	286	250	436
Bacteria	Proteobacteria	Alphaproteobacteria	Sphingomonadales	Sphingomonadaceae	Sphingomonas	Sphingomonas ginsengisoli An et al. 2013	Sphingomonas ginsengisoli An et al. 2013	608	654	534	929
Bacteria	Planctomycetes	NA	NA	NA	NA	Planctomycetes bacterium HG66A1	Planctomycetes bacterium HG66A1	89	110	101	258
Archaea	Crenarchaeota	Thermoprotei	Desulfurococcales	Desulfurococcaceae	Ignicoccus	Ignicoccus hospitalis	Ignicoccus hospitalis	23	25	42	60
Bacteria	Proteobacteria	Gammaproteobacteria	Oceanospirillales	Halomonadaceae	Halomonas	Halomonas beimenensis	Halomonas beimenensis	1403	2042	1451	2137
Bacteria	Proteobacteria	Betaproteobacteria	Rhodocyclales	Zoogloeaceae	Azoarcus	Azoarcus sp. DN11	Azoarcus sp. DN11	751	833	724	1091
Bacteria	Actinobacteria	Actinobacteria	Streptomycetales	Streptomycetaceae	Streptomyces	Streptomyces sp. CB09001	Streptomyces sp. CB09001	338	530	484	706
Bacteria	Proteobacteria	Gammaproteobacteria	Enterobacterales	Yersiniaceae	Yersinia	Yersinia kristensenii	Yersinia kristensenii	3	3	4	4
Bacteria	Actinobacteria	Actinobacteria	Micrococcales	Microbacteriaceae	Frondihabitans	Frondihabitans sp. PAMC 28766	Frondihabitans sp. PAMC 28766	499	619	607	839
Bacteria	Actinobacteria	Actinobacteria	Streptomycetales	Streptomycetaceae	Kitasatospora	Kitasatospora aureofaciens	Kitasatospora aureofaciens	165	254	218	327
Bacteria	Proteobacteria	Betaproteobacteria	Neisseriales	Chromobacteriaceae	Aquitalea	Aquitalea sp. USM4	Aquitalea sp. USM4	331	329	204	342
Bacteria	Firmicutes	Bacilli	Lactobacillales	Lactobacillaceae	Lactobacillus	Lactobacillus parabuchneri	Lactobacillus parabuchneri	46	91	88	153
Bacteria	Proteobacteria	Gammaproteobacteria	Enterobacterales	Morganellaceae	Xenorhabdus	Xenorhabdus hominickii	Xenorhabdus hominickii	71	147	124	191
Archaea	Euryarchaeota	Methanococci	Methanococcales	Methanocaldococcaceae	Methanocaldococcus	Methanocaldococcus vulcanius	Methanocaldococcus vulcanius	20	58	97	109
Bacteria	Proteobacteria	Alphaproteobacteria	Sphingomonadales	Sphingomonadaceae	Sphingomonas	Sphingomonas paucimobilis	Sphingomonas paucimobilis	412	558	439	819
Bacteria	Firmicutes	Clostridia	Thermoanaerobacterales	Thermodesulfobiaceae	Thermodesulfobium	Thermodesulfobium narugense	Thermodesulfobium narugense	33	108	135	175
Bacteria	Chloroflexi	Dehalococcoidia	Dehalococcoidales	Dehalococcoidaceae	Dehalococcoides	Dehalococcoides mccartyi	Dehalococcoides mccartyi	272	380	374	594
Bacteria	Proteobacteria	Deltaproteobacteria	Desulfovibrionales	Desulfomicrobiaceae	Desulfomicrobium	Desulfomicrobium baculatum	Desulfomicrobium baculatum	922	1833	2110	3272
Bacteria	Proteobacteria	Gammaproteobacteria	Pseudomonadales	Pseudomonadaceae	Pseudomonas	Pseudomonas sp. LPH1	Pseudomonas sp. LPH1	209	231	155	338
Bacteria	Firmicutes	Bacilli	Bacillales	Paenibacillaceae	Cohnella	Cohnella abietis	Cohnella abietis	108	160	176	273
Bacteria	Proteobacteria	Gammaproteobacteria	Enterobacterales	Erwiniaceae	Pantoea	Pantoea dispersa	Pantoea dispersa	393	526	368	615
Bacteria	Actinobacteria	Actinobacteria	Corynebacteriales	Corynebacteriaceae	Corynebacterium	Corynebacterium pseudotuberculosis	Corynebacterium pseudotuberculosis	70	80	92	129
Bacteria	Planctomycetes	Planctomycetia	Planctomycetales	NA	NA	Planctomycetales bacterium 10988	Planctomycetales bacterium 10988	293	363	416	661
Bacteria	Firmicutes	Bacilli	Lactobacillales	Lactobacillaceae	Lactobacillus	Lactobacillus johnsonii	Lactobacillus johnsonii	66	126	141	266
Bacteria	Proteobacteria	Gammaproteobacteria	Enterobacterales	Pectobacteriaceae	Pectobacterium	Pectobacterium polaris	Pectobacterium polaris	69	123	78	148
Bacteria	Proteobacteria	Gammaproteobacteria	Xanthomonadales	Xanthomonadaceae	Lysobacter	Lysobacter gummosus	Lysobacter gummosus	662	833	653	962
Bacteria	Tenericutes	Mollicutes	Entomoplasmatales	Spiroplasmataceae	Spiroplasma	Spiroplasma atrichopogonis	Spiroplasma atrichopogonis	2	0	1	0
Bacteria	Proteobacteria	Betaproteobacteria	Burkholderiales	Oxalobacteraceae	Herbaspirillum	Herbaspirillum seropedicae	Herbaspirillum seropedicae	986	1232	1060	1657
Bacteria	Proteobacteria	Gammaproteobacteria	Pseudomonadales	Pseudomonadaceae	Pseudomonas	Pseudomonas citronellolis	Pseudomonas citronellolis	1348	2050	1451	2055
Bacteria	Cyanobacteria	NA	Nostocales	Calotrichaceae	Calothrix	Calothrix parasitica	Calothrix parasitica	3381	1662	877	1540
Bacteria	Actinobacteria	Actinobacteria	Streptosporangiales	Thermomonosporaceae	Thermomonospora	Thermomonospora curvata	Thermomonospora curvata	894	1422	1210	1880
Bacteria	Spirochaetes	Spirochaetia	Leptospirales	Leptospiraceae	Leptospira	Leptospira weilii	Leptospira weilii	50	80	94	149
Bacteria	Actinobacteria	Actinobacteria	Actinopolysporales	Actinopolysporaceae	Actinopolyspora	Actinopolyspora erythraea	Actinopolyspora erythraea	521	646	576	835
Bacteria	Proteobacteria	Gammaproteobacteria	Vibrionales	Vibrionaceae	Vibrio	Vibrio navarrensis	Vibrio navarrensis	86	120	121	204
Bacteria	Firmicutes	Bacilli	Bacillales	Bacillaceae	Bacillus	Bacillus pseudofirmus	Bacillus pseudofirmus	204	145	148	188
Bacteria	Bacteroidetes	Flavobacteriia	Flavobacteriales	Flavobacteriaceae	Myroides	Myroides sp. A21	Myroides sp. A21	5	16	14	37
Eukaryota	Ascomycota	Sordariomycetes	Hypocreales	Nectriaceae	Fusarium	Fusarium pseudograminearum	Fusarium pseudograminearum	284	304	287	422
Archaea	Euryarchaeota	Halobacteria	Halobacteriales	Halobacteriaceae	Halostella	Halostella sp. DL-M4	Halostella sp. DL-M4	303	415	321	483
Bacteria	Planctomycetes	Planctomycetia	Planctomycetales	Planctomycetaceae	Gimesia	Gimesia maris	Gimesia maris	8	52	62	104
Bacteria	Actinobacteria	Actinobacteria	Corynebacteriales	Nocardiaceae	Rhodococcus	Rhodococcus sp. H-CA8f	Rhodococcus sp. H-CA8f	40	54	36	45
Archaea	Thaumarchaeota	Nitrososphaeria	Nitrososphaerales	Nitrososphaeraceae	Nitrososphaera	Candidatus Nitrososphaera gargensis	Candidatus Nitrososphaera gargensis	28	30	64	65
Bacteria	Proteobacteria	Epsilonproteobacteria	Campylobacterales	Helicobacteraceae	Helicobacter	Helicobacter typhlonius	Helicobacter typhlonius	36	40	52	79
Bacteria	Proteobacteria	Gammaproteobacteria	Oceanospirillales	Litoricolaceae	Litoricola	Litoricola lipolytica	Litoricola lipolytica	307	325	242	401
Bacteria	Proteobacteria	Gammaproteobacteria	Oceanospirillales	Halomonadaceae	Halomonas	Halomonas hydrothermalis	Halomonas hydrothermalis	575	850	516	869
Bacteria	Proteobacteria	Gammaproteobacteria	Aeromonadales	Aeromonadaceae	Aeromonas	Aeromonas veronii	Aeromonas veronii	1011	1248	1019	1610
Bacteria	Proteobacteria	Gammaproteobacteria	Enterobacterales	Morganellaceae	Arsenophonus	Arsenophonus endosymbiont of Aleurodicus dispersus	Arsenophonus endosymbiont of Aleurodicus dispersus	38	48	33	70
Bacteria	Proteobacteria	Alphaproteobacteria	Rhizobiales	Phyllobacteriaceae	Mesorhizobium	Mesorhizobium huakuii	Mesorhizobium huakuii	181	134	108	191
Bacteria	Actinobacteria	Actinobacteria	Micrococcales	Microbacteriaceae	Curtobacterium	Curtobacterium pusillum	Curtobacterium pusillum	516	630	535	803
Bacteria	Cyanobacteria	NA	Chroococcales	Microcystaceae	Microcystis	Microcystis sp. MC19	Microcystis sp. MC19	776	359	159	283
Bacteria	Firmicutes	Clostridia	Clostridiales	Peptococcaceae	Desulfitobacterium	Desulfitobacterium dichloroeliminans	Desulfitobacterium dichloroeliminans	80	103	151	235
Bacteria	Firmicutes	Clostridia	Halanaerobiales	Halobacteroidaceae	Acetohalobium	Acetohalobium arabaticum	Acetohalobium arabaticum	52	129	145	292
Bacteria	Firmicutes	Clostridia	Clostridiales	Clostridiaceae	Clostridium	Clostridium sp. DL-VIII	Clostridium sp. DL-VIII	158	240	265	447
Bacteria	Firmicutes	Clostridia	Clostridiales	NA	Flintibacter	Flintibacter sp. KGMB00164	Flintibacter sp. KGMB00164	246	432	500	730
Bacteria	Proteobacteria	Deltaproteobacteria	Myxococcales	Myxococcaceae	Myxococcus	Myxococcus xanthus	Myxococcus xanthus	1964	2770	2145	3365
Bacteria	Actinobacteria	Actinobacteria	Actinomycetales	Actinomycetaceae	Actinomyces	Actinomyces sp. dk561	Actinomyces sp. dk561	329	434	359	598
Bacteria	Actinobacteria	Actinobacteria	Streptomycetales	Streptomycetaceae	Streptomyces	Streptomyces cinereoruber	Streptomyces cinereoruber	65	156	100	172
Bacteria	Proteobacteria	Alphaproteobacteria	Rhizobiales	Rhizobiaceae	Rhizobium	Rhizobium sp. Y9	Rhizobium sp. Y9	27	59	52	65
Bacteria	Bacteroidetes	Flavobacteriia	Flavobacteriales	Flavobacteriaceae	Chryseobacterium	Chryseobacterium haifense	Chryseobacterium haifense	194	127	170	235
Bacteria	Actinobacteria	Actinobacteria	Streptomycetales	Streptomycetaceae	Streptomyces	Streptomyces sp. ICC4	Streptomyces sp. ICC4	17	48	21	55
Bacteria	Firmicutes	Bacilli	Lactobacillales	Lactobacillaceae	Pediococcus	Pediococcus claussenii	Pediococcus claussenii	51	51	80	113
Bacteria	Actinobacteria	Actinobacteria	Propionibacteriales	Propionibacteriaceae	Cutibacterium	Cutibacterium acnes	Cutibacterium acnes	140	175	226	404
Bacteria	Proteobacteria	Alphaproteobacteria	Pelagibacterales	Pelagibacteraceae	Candidatus Pelagibacter	Candidatus Pelagibacter sp. IMCC9063	Candidatus Pelagibacter sp. IMCC9063	20	77	85	132
Bacteria	Proteobacteria	Alphaproteobacteria	Rhizobiales	Phyllobacteriaceae	Mesorhizobium	Mesorhizobium sp. WSM1497	Mesorhizobium sp. WSM1497	104	102	96	157
Bacteria	Chlamydiae	Chlamydiia	Parachlamydiales	Parachlamydiaceae	Candidatus Protochlamydia	Candidatus Protochlamydia amoebophila	Candidatus Protochlamydia amoebophila	38	62	78	140
Bacteria	Proteobacteria	Gammaproteobacteria	Pseudomonadales	Pseudomonadaceae	Pseudomonas	Pseudomonas parafulva	Pseudomonas parafulva	448	678	517	864
Bacteria	Proteobacteria	Deltaproteobacteria	Desulfovibrionales	Desulfomicrobiaceae	Desulfomicrobium	Desulfomicrobium orale	Desulfomicrobium orale	465	1045	1306	1993
Bacteria	Proteobacteria	Gammaproteobacteria	Pseudomonadales	Pseudomonadaceae	Pseudomonas	Pseudomonas sp. TMW 2.1634	Pseudomonas sp. TMW 2.1634	17	31	21	42
Bacteria	Planctomycetes	NA	NA	NA	NA	Planctomycetes bacterium	Planctomycetes bacterium	909	1143	1256	1990
Bacteria	Bacteroidetes	Sphingobacteriia	Sphingobacteriales	Sphingobacteriaceae	Mucilaginibacter	Mucilaginibacter ginsenosidivorans	Mucilaginibacter ginsenosidivorans	442	376	403	604
Bacteria	Proteobacteria	Gammaproteobacteria	Enterobacterales	Erwiniaceae	Erwinia	Erwinia amylovora	Erwinia amylovora	110	125	99	184
Archaea	Euryarchaeota	Methanobacteria	Methanobacteriales	Methanobacteriaceae	Methanosphaera	Methanosphaera stadtmanae	Methanosphaera stadtmanae	20	61	104	163
Archaea	Euryarchaeota	Methanobacteria	Methanobacteriales	Methanobacteriaceae	Methanobacterium	Methanobacterium sp. MB1	Methanobacterium sp. MB1	16	29	52	84
Bacteria	Proteobacteria	Betaproteobacteria	Burkholderiales	Comamonadaceae	Hylemonella	Hylemonella gracilis	Hylemonella gracilis	493	645	535	773
Bacteria	Proteobacteria	Betaproteobacteria	Burkholderiales	Burkholderiaceae	Pandoraea	Pandoraea sp. XY-2	Pandoraea sp. XY-2	358	524	470	713
Bacteria	Proteobacteria	Alphaproteobacteria	Rhizobiales	Phyllobacteriaceae	Chelativorans	Chelativorans sp. BNC1	Chelativorans sp. BNC1	632	661	522	870
Bacteria	Bacteroidetes	Cytophagia	Cytophagales	Cyclobacteriaceae	Algoriphagus	Algoriphagus machipongonensis	Algoriphagus machipongonensis	403	241	310	418
Bacteria	Proteobacteria	Gammaproteobacteria	Enterobacterales	Budviciaceae	Pragia	Pragia sp. CF-458	Pragia sp. CF-458	64	98	90	104
Bacteria	Proteobacteria	Gammaproteobacteria	Xanthomonadales	Xanthomonadaceae	Lysobacter	Lysobacter capsici	Lysobacter capsici	1066	1189	1043	1584
Bacteria	Proteobacteria	Gammaproteobacteria	Pseudomonadales	Pseudomonadaceae	Pseudomonas	Pseudomonas sp. S09G 359	Pseudomonas sp. S09G 359	224	318	200	360
Bacteria	Firmicutes	Bacilli	Lactobacillales	Aerococcaceae	Aerococcus	Aerococcus urinae	Aerococcus urinae	50	131	146	245
Bacteria	Firmicutes	Bacilli	Bacillales	Bacillaceae	Amphibacillus	Amphibacillus xylanus	Amphibacillus xylanus	37	78	77	116
Bacteria	Actinobacteria	Actinobacteria	Streptomycetales	Streptomycetaceae	Streptomyces	Streptomyces leeuwenhoekii	Streptomyces leeuwenhoekii	347	409	401	605
Bacteria	Firmicutes	Bacilli	Bacillales	Paenibacillaceae	Paenibacillus	Paenibacillus yonginensis	Paenibacillus yonginensis	335	323	281	529
Archaea	Euryarchaeota	Halobacteria	Haloferacales	Halorubraceae	Halopenitus	Halopenitus persicus	Halopenitus persicus	295	512	436	674
Bacteria	Firmicutes	Clostridia	Clostridiales	Clostridiales Family XIII. Incertae Sedis	Mogibacterium	Mogibacterium diversum	Mogibacterium diversum	11	27	54	78
Bacteria	Actinobacteria	Actinobacteria	Micromonosporales	Micromonosporaceae	Micromonospora	Micromonospora krabiensis	Micromonospora krabiensis	908	1254	1016	1686
Bacteria	Actinobacteria	Actinobacteria	Streptomycetales	Streptomycetaceae	Streptomyces	Streptomyces viridifaciens	Streptomyces viridifaciens	274	518	464	670
Bacteria	Bacteroidetes	Flavobacteriia	Flavobacteriales	Flavobacteriaceae	Weeksella	Weeksella virosa	Weeksella virosa	196	131	117	217
Bacteria	Firmicutes	Bacilli	Lactobacillales	Streptococcaceae	Streptococcus	Streptococcus pyogenes	Streptococcus pyogenes	173	112	113	196
Bacteria	Firmicutes	Bacilli	Lactobacillales	Enterococcaceae	Enterococcus	Enterococcus sp. FDAARGOS_375	Enterococcus sp. FDAARGOS_375	7	28	37	40
Bacteria	Proteobacteria	Alphaproteobacteria	Rickettsiales	Anaplasmataceae	Wolbachia	Wolbachia endosymbiont of Bemisia tabaci	Wolbachia endosymbiont of Bemisia tabaci	23	13	11	13
Bacteria	Actinobacteria	Actinobacteria	Corynebacteriales	Nocardiaceae	Rhodococcus	Rhodococcus rhodochrous	Rhodococcus rhodochrous	457	508	434	679
Bacteria	Proteobacteria	Gammaproteobacteria	Thiotrichales	Francisellaceae	Francisella	Francisella opportunistica	Francisella opportunistica	0	1	1	1
Bacteria	Proteobacteria	Gammaproteobacteria	Enterobacterales	Enterobacteriaceae	Enterobacter	Enterobacter bugandensis	Enterobacter bugandensis	71	91	104	185
Bacteria	Bacteroidetes	Cytophagia	Cytophagales	Cyclobacteriaceae	Echinicola	Echinicola rosea	Echinicola rosea	577	517	391	606
Bacteria	Proteobacteria	Alphaproteobacteria	Sphingomonadales	Sphingomonadaceae	Sphingopyxis	Sphingopyxis alaskensis	Sphingopyxis alaskensis	469	381	372	612
Bacteria	Proteobacteria	Alphaproteobacteria	Rhizobiales	Beijerinckiaceae	NA	Beijerinckiaceae bacterium RH AL1	Beijerinckiaceae bacterium RH AL1	1128	1156	960	1415
Bacteria	Firmicutes	Bacilli	Bacillales	Bacillaceae	Oceanobacillus	Oceanobacillus iheyensis	Oceanobacillus iheyensis	255	254	210	316
Bacteria	Firmicutes	Bacilli	Bacillales	Bacillaceae	Bacillus	Bacillus sp. FDAARGOS_527	Bacillus sp. FDAARGOS_527	3	3	1	2
Bacteria	Proteobacteria	Alphaproteobacteria	Rhizobiales	Phyllobacteriaceae	Mesorhizobium	Mesorhizobium ciceri	Mesorhizobium ciceri	711	765	572	1010
Archaea	Euryarchaeota	Halobacteria	Halobacteriales	Haloarculaceae	Halorhabdus	Halorhabdus sp. CBA1104	Halorhabdus sp. CBA1104	129	293	270	411
Bacteria	Proteobacteria	Gammaproteobacteria	Enterobacterales	Erwiniaceae	Pantoea	Pantoea sp. PSNIH1	Pantoea sp. PSNIH1	147	236	208	280
Bacteria	Proteobacteria	Alphaproteobacteria	Rhodospirillales	Acetobacteraceae	Acetobacter	Acetobacter ghanensis	Acetobacter ghanensis	126	225	162	272
Bacteria	Proteobacteria	Gammaproteobacteria	Pseudomonadales	Pseudomonadaceae	Pseudomonas	Pseudomonas cedrina	Pseudomonas cedrina	242	274	183	285
Bacteria	Tenericutes	Mollicutes	Mycoplasmatales	Mycoplasmataceae	Mycoplasma	Mycoplasma meleagridis	Mycoplasma meleagridis	15	17	36	47
Bacteria	Planctomycetes	Planctomycetia	Pirellulales	Lacipirellulaceae	Bythopirellula	Bythopirellula goksoyri	Bythopirellula goksoyri	318	464	495	777
Bacteria	Planctomycetes	Planctomycetia	Pirellulales	Pirellulaceae	Pirellula	Pirellula staleyi	Pirellula staleyi	387	576	590	934
Archaea	Euryarchaeota	Methanococci	Methanococcales	Methanococcaceae	Methanococcus	Methanococcus voltae	Methanococcus voltae	21	59	114	124
Bacteria	Proteobacteria	Gammaproteobacteria	Alteromonadales	Moritellaceae	Moritella	Moritella viscosa	Moritella viscosa	71	143	124	175
Bacteria	Proteobacteria	Gammaproteobacteria	Enterobacterales	Yersiniaceae	Serratia	Serratia sp. FS14	Serratia sp. FS14	44	51	14	32
Bacteria	Actinobacteria	Actinobacteria	Corynebacteriales	Corynebacteriaceae	Corynebacterium	Corynebacterium pseudopelargi	Corynebacterium pseudopelargi	66	107	80	112
Bacteria	Proteobacteria	Alphaproteobacteria	Rhizobiales	Methylobacteriaceae	Methylobacterium	Methylobacterium sp. C1	Methylobacterium sp. C1	152	251	205	294
Archaea	Euryarchaeota	Methanobacteria	Methanobacteriales	Methanobacteriaceae	Methanobrevibacter	Methanobrevibacter smithii	Methanobrevibacter smithii	31	56	107	183
Archaea	Euryarchaeota	Methanococci	Methanococcales	Methanococcaceae	Methanothermococcus	Methanothermococcus okinawensis	Methanothermococcus okinawensis	9	68	120	140
Bacteria	Proteobacteria	Gammaproteobacteria	Enterobacterales	Morganellaceae	Proteus	Proteus vulgaris	Proteus vulgaris	87	119	111	178
Bacteria	Firmicutes	Clostridia	Clostridiales	Clostridiaceae	Alkaliphilus	Alkaliphilus metalliredigens	Alkaliphilus metalliredigens	84	139	197	291
Bacteria	Actinobacteria	Actinobacteria	Micromonosporales	Micromonosporaceae	Actinoplanes	Actinoplanes derwentensis	Actinoplanes derwentensis	1000	1398	1258	1928
Bacteria	Bacteroidetes	Bacteroidia	Bacteroidales	Bacteroidaceae	Bacteroides	Bacteroides caccae	Bacteroides caccae	151	220	283	407
Bacteria	Proteobacteria	Gammaproteobacteria	Enterobacterales	Pectobacteriaceae	Pectobacterium	Pectobacterium atrosepticum	Pectobacterium atrosepticum	195	230	174	341
Bacteria	Actinobacteria	Actinobacteria	Corynebacteriales	Corynebacteriaceae	Corynebacterium	Corynebacterium resistens	Corynebacterium resistens	94	135	140	219
Bacteria	Bacteroidetes	Cytophagia	Cytophagales	Hymenobacteraceae	Pontibacter	Pontibacter akesuensis	Pontibacter akesuensis	1069	1223	887	1641
Bacteria	Proteobacteria	Epsilonproteobacteria	Campylobacterales	Helicobacteraceae	Helicobacter	Helicobacter acinonychis	Helicobacter acinonychis	11	11	11	28
Bacteria	Actinobacteria	Actinobacteria	Pseudonocardiales	Pseudonocardiaceae	Actinoalloteichus	Actinoalloteichus sp. GBA129-24	Actinoalloteichus sp. GBA129-24	54	52	39	62
Bacteria	Actinobacteria	Actinobacteria	Corynebacteriales	Mycobacteriaceae	Mycobacterium	Mycobacterium liflandii	Mycobacterium liflandii	11	8	12	10
Bacteria	Proteobacteria	Betaproteobacteria	Burkholderiales	Comamonadaceae	Limnohabitans	Limnohabitans sp. 63ED37-2	Limnohabitans sp. 63ED37-2	290	397	300	450
Bacteria	Aquificae	Aquificae	Aquificales	Aquificaceae	Aquifex	Aquifex aeolicus	Aquifex aeolicus	37	62	67	105
Bacteria	Firmicutes	Clostridia	Thermoanaerobacterales	Thermoanaerobacterales Family III. Incertae Sedis	Caldicellulosiruptor	Caldicellulosiruptor obsidiansis	Caldicellulosiruptor obsidiansis	15	67	63	102
Bacteria	Actinobacteria	Actinobacteria	Streptomycetales	Streptomycetaceae	Streptomyces	Streptomyces davaonensis	Streptomyces davaonensis	753	1007	934	1350
Bacteria	Proteobacteria	Gammaproteobacteria	Pseudomonadales	Moraxellaceae	Acinetobacter	Acinetobacter sp. ACNIH2	Acinetobacter sp. ACNIH2	32	71	81	129
Bacteria	Actinobacteria	Actinobacteria	Micrococcales	Micrococcaceae	Zhihengliuella	Zhihengliuella sp. ISTPL4	Zhihengliuella sp. ISTPL4	204	332	296	441
Bacteria	Proteobacteria	Gammaproteobacteria	Pseudomonadales	Pseudomonadaceae	Pseudomonas	Pseudomonas sp. ATCC 43928	Pseudomonas sp. ATCC 43928	13	29	29	40
Bacteria	Proteobacteria	Gammaproteobacteria	Pseudomonadales	Moraxellaceae	Acinetobacter	Acinetobacter sp. ACNIH1	Acinetobacter sp. ACNIH1	68	81	73	88
Bacteria	Chrysiogenetes	Chrysiogenetes	Chrysiogenales	Chrysiogenaceae	Desulfurispirillum	Desulfurispirillum indicum	Desulfurispirillum indicum	431	711	565	986
Bacteria	Firmicutes	Clostridia	Thermoanaerobacterales	Thermoanaerobacterales Family III. Incertae Sedis	Thermoanaerobacterium	Thermoanaerobacterium thermosaccharolyticum	Thermoanaerobacterium thermosaccharolyticum	50	202	297	385
Bacteria	Proteobacteria	Alphaproteobacteria	Caulobacterales	Caulobacteraceae	Caulobacter	Caulobacter henricii	Caulobacter henricii	674	738	546	1003
Bacteria	Cyanobacteria	NA	Nostocales	Calotrichaceae	Calothrix	Calothrix sp. 336/3	Calothrix sp. 336/3	4710	1944	978	1692
Archaea	NA	NA	NA	NA	NA	DPANN group archaeon LC1Nh	DPANN group archaeon LC1Nh	23	45	47	83
Archaea	Crenarchaeota	Thermoprotei	Desulfurococcales	Pyrodictiaceae	Pyrolobus	Pyrolobus fumarii	Pyrolobus fumarii	35	191	154	324
Bacteria	Proteobacteria	Gammaproteobacteria	Enterobacterales	Erwiniaceae	Erwinia	Erwinia sp. Ejp617	Erwinia sp. Ejp617	114	115	48	50
Bacteria	Planctomycetes	Phycisphaerae	Phycisphaerales	Phycisphaeraceae	Phycisphaera	Phycisphaera mikurensis	Phycisphaera mikurensis	3107	2706	2622	4405
Bacteria	Proteobacteria	Gammaproteobacteria	Xanthomonadales	Xanthomonadaceae	Xanthomonas	Xanthomonas perforans	Xanthomonas perforans	22	30	24	65
[truncated: 3,378 more rows]
